# Supplementary material for: Elucidation of the recognition mechanisms for hemicellulose and pectin in Clostridium cellulovorans using intracellular quantitative proteome analysis
Source: AMB Express. 2015 May 23;5:29. doi: 10.1186/s13568-015-0115-6 (PMC4441647; doi:10.1186/s13568-015-0115-6)
Supplement: Additional file 1: Table S1. — The 734 proteins identified in quantitative proteome analysis. Proteome analytes were injected to LC–MS/MS system. Obtained data were used for protein identification with Proteome Discoverer software 1.4. Three independent biological experiments were carried out, and proteins with no missing values were accepted as identified protein. As a result, 734 proteins were successfully identified. [file 13568_2015_115_MOESM1_ESM.xlsx]

## Sheet: Title page
Article title	Elucidation of the recognition mechanisms for hemicellulose and pectin in Clostridium cellulovorans using intracellular quantitative proteome analysis
Journal name	AMB Express
Author names	Shunsuke Aburaya 1; Kohei Esaka 1; Hironobu Morisaka1,2 ; Kouichi Kuroda1; Mitsuyoshi Ueda1,2
Affilation	Division of Applied Life Sciences, Graduate School of Agriculture, Kyoto University, Sakyo-ku, Kyoto, Japan1
	Kyoto Integrated Science and Technology Bio-Analysis Center, Shimogyo-ku, Kyoto, Japan2
E-mail address	miueda@kais.kyoto-u.ac.jp

## Sheet: TableS1
Table S1 The 734 proteins identified in quantitative proteome analysis
Locus	Descriptions in NCBI
Clocel_0001	chromosomal replication initiator protein DnaA
Clocel_0002	DNA polymerase III subunit beta
Clocel_0006	DNA gyrase subunit B
Clocel_0007	DNA gyrase subunit A
Clocel_0010	hypothetical protein Clocel_0010
Clocel_0013	seryl-tRNA synthetase
Clocel_0032	glycosyltransferase
Clocel_0034	glycoside hydrolase family protein
Clocel_0037	two component transcriptional regulator, AraC family
Clocel_0038	extracellular solute-binding protein
Clocel_0039	binding-protein-dependent transport system inner membrane protein
Clocel_0048	transcriptional regulator, AbrB family
Clocel_0051	hypothetical protein Clocel_0051
Clocel_0058	ABC transporter
Clocel_0074	Cro/CI family transcriptional regulator
Clocel_0075	1-phosphofructokinase
Clocel_0076	PTS system fructose subfamily transporter subunit IIC
Clocel_0089	5,10-methylenetetrahydrofolate reductase
Clocel_0102	PSP1 domain-containing protein
Clocel_0109	transcriptional regulator, AbrB family
Clocel_0111	peptidase S1 and S6 chymotrypsin/Hap
Clocel_0116	hypothetical protein Clocel_0116
Clocel_0119	PpiC-type peptidyl-prolyl cis-trans isomerase
Clocel_0123	OmpA/MotB domain-containing protein
Clocel_0143	bacteriocin ABC transporter
Clocel_0144	secretion protein HlyD family protein
Clocel_0158	hypothetical protein Clocel_0158
Clocel_0159	hypothetical protein Clocel_0159
Clocel_0192	acetyl-CoA acetyltransferase
Clocel_0271	methionyl-tRNA synthetase
Clocel_0272	hypothetical protein Clocel_0272
Clocel_0293	type 12 methyltransferase
Clocel_0310	Ig domain-containing protein
Clocel_0322	TatD family hydrolase
Clocel_0330	ParA/MinD-like ATPase
Clocel_0332	shikimate kinase
Clocel_0333	chorismate mutase
Clocel_0334	chorismate synthase
Clocel_0335	3-phosphoshikimate 1-carboxyvinyltransferase
Clocel_0336	prephenate dehydrogenase
Clocel_0337	phospho-2-dehydro-3-deoxyheptonate aldolase
Clocel_0341	degV family protein
Clocel_0343	anaerobic ribonucleoside-triphosphate reductase
Clocel_0349	isoleucyl-tRNA synthetase
Clocel_0354	transcriptional regulator, LacI family
Clocel_0359	excinuclease ABC subunit A
Clocel_0371	penicillin-binding protein transpeptidase
Clocel_0374	UDP-N-acetylenolpyruvoylglucosamine reductase
Clocel_0378	transcriptional regulator, LacI family
Clocel_0379	rubrerythrin
Clocel_0389	pyruvate kinase
Clocel_0391	glycosyltransferase
Clocel_0392	class II fumarate hydratase
Clocel_0393	malic protein NAD-binding
Clocel_0410	chorismate mutase
Clocel_0493	dihydroxy-acid dehydratase
Clocel_0510	Heat shock protein Hsp90-like
Clocel_0513	extracellular solute-binding protein
Clocel_0519	glycogen/starch/alpha-glucan phosphorylase
Clocel_0541	methyl-accepting chemotaxis sensory transducer
Clocel_0549	hypothetical protein Clocel_0549
Clocel_0550	Bacteriocin class II, amylovorin-like
Clocel_0552	hypothetical protein Clocel_0552
Clocel_0553	fructose-1,6-bisphosphate aldolase
Clocel_0554	carbonic anhydrase
Clocel_0556	capsular exopolysaccharide family protein
Clocel_0560	Alpha-galactosidase
Clocel_0571	DEAD/DEAH box helicase
Clocel_0576	methyl-accepting chemotaxis sensory transducer
Clocel_0589	alpha-L-fucosidase
Clocel_0590	xylose isomerase
Clocel_0591	transaldolase
Clocel_0592	xylulokinase
Clocel_0610	family 2 glycosyl transferase
Clocel_0619	glycoside hydrolase family protein
Clocel_0628	hypothetical protein Clocel_0628
Clocel_0635	diaminopimelate decarboxylase
Clocel_0637	cobalamin B12-binding domain-containing protein
Clocel_0638	hypothetical protein Clocel_0638
Clocel_0639	ABC transporter
Clocel_0649	tryptophanyl-tRNA synthetase
Clocel_0664	cof family hydrolase
Clocel_0666	peptide chain release factor 3
Clocel_0667	hypothetical protein Clocel_0667
Clocel_0670	tyrosyl-tRNA synthetase
Clocel_0675	hypothetical protein Clocel_0675
Clocel_0677	FAD-dependent pyridine nucleotide-disulfide oxidoreductase
Clocel_0678	methyl-accepting chemotaxis sensory transducer
Clocel_0679	hypothetical protein Clocel_0679
Clocel_0684	thiazole biosynthesis protein ThiH
Clocel_0685	thiazole biosynthesis family protein
Clocel_0689	putative threonyl-tRNA synthetase/uridine kinase
Clocel_0693	D-alanine--D-alanine ligase
Clocel_0708	cof family hydrolase
Clocel_0711	basic membrane lipoprotein
Clocel_0712	ABC transporter
Clocel_0719	glyceraldehyde-3-phosphate dehydrogenase, type I
Clocel_0720	phosphoglycerate kinase
Clocel_0721	triosephosphate isomerase
Clocel_0722	phosphoglycerate mutase
Clocel_0725	amino acid adenylation domain-containing protein
Clocel_0732	ribonuclease R
Clocel_0752	hypothetical protein Clocel_0752
Clocel_0790	hypothetical protein Clocel_0790
Clocel_0886	methyl-accepting chemotaxis sensory transducer
Clocel_0906	peptidase domain-containing protein
Clocel_0991	hypothetical protein Clocel_0991
Clocel_0997	SpoOM family protein
Clocel_1010	Dockerin type 1
Clocel_1017	PTS system beta-glucoside-specific transporter subunit IIABC
Clocel_1018	glycoside hydrolase family 1
Clocel_1020	glycoside hydrolase family 1
Clocel_1021	cold-shock DNA-binding domain-containing protein
Clocel_1039	glycine hydroxymethyltransferase
Clocel_1051	pyridoxamine 5'-phosphate oxidase-like FMN-binding protein
Clocel_1084	regulatory protein ArsR
Clocel_1085	dinitrogenase iron-molybdenum cofactor biosynthesis protein
Clocel_1087	hypothetical protein Clocel_1087
Clocel_1105	cysteinyl-tRNA synthetase
Clocel_1134	LPXTG-motif cell wall anchor domain-containing protein
Clocel_1140	iron-containing alcohol dehydrogenase
Clocel_1148	esterase
Clocel_1149	phosphoenolpyruvate carboxylase
Clocel_1151	methyl-accepting chemotaxis sensory transducer
Clocel_1180	hypothetical protein Clocel_1180
Clocel_1184	fibronectin type III domain-containing protein
Clocel_1191	extracellular ligand-binding receptor
Clocel_1207	exsB protein
Clocel_1243	extracellular solute-binding protein
Clocel_1251	ArsR family transcriptional regulator
Clocel_1254	L-arabinose isomerase
Clocel_1256	transaldolase
Clocel_1257	transketolase
Clocel_1265	alanine racemase
Clocel_1268	transketolase
Clocel_1269	transketolase
Clocel_1271	cell division ATP-binding protein FtsE
Clocel_1272	hypothetical protein Clocel_1272
Clocel_1279	shikimate 5-dehydrogenase
Clocel_1281	methionine aminopeptidase
Clocel_1284	Glu/Leu/Phe/Val dehydrogenase
Clocel_1300	phospho-2-dehydro-3-deoxyheptonate aldolase
Clocel_1305	LPXTG-motif cell wall anchor domain-containing protein
Clocel_1307	hypothetical protein Clocel_1307
Clocel_1311	argininosuccinate synthase
Clocel_1312	argininosuccinate lyase
Clocel_1320	acetolactate synthase small subunit
Clocel_1321	2-isopropylmalate synthase
Clocel_1322	3-isopropylmalate dehydrogenase
Clocel_1323	dihydroxy-acid dehydratase
Clocel_1324	acetolactate synthase large subunit
Clocel_1325	ketol-acid reductoisomerase
Clocel_1326	branched-chain amino acid aminotransferase
Clocel_1331	phospholipid/glycerol acyltransferase
Clocel_1351	DEAD/DEAH box helicase
Clocel_1356	oligopeptide/dipeptide ABC transporter ATPase
Clocel_1357	oligopeptide/dipeptide ABC transporter ATPase
Clocel_1358	family 5 extracellular solute-binding protein
Clocel_1361	P-loop ATPase
Clocel_1362	cupin
Clocel_1364	glucose-6-phosphate isomerase
Clocel_1370	pseudouridine synthase
Clocel_1371	UvrD/REP helicase
Clocel_1372	NAD-dependent DNA ligase
Clocel_1379	RdgB/HAM1 family non-canonical purine NTP pyrophosphatase
Clocel_1387	hypothetical protein Clocel_1387
Clocel_1405	aconitate hydratase domain-containing protein
Clocel_1409	30S ribosomal protein S20
Clocel_1412	GTP-binding protein LepA
Clocel_1414	heat-inducible transcription repressor HrcA
Clocel_1415	GrpE protein HSP-70 cofactor
Clocel_1416	chaperone protein DnaK
Clocel_1417	chaperone protein DnaJ
Clocel_1418	50S ribosomal protein L11 methyltransferase
Clocel_1420	LPXTG-motif cell wall anchor domain-containing protein
Clocel_1430	glycoside hydrolase family protein
Clocel_1442	histidine triad (HIT) protein
Clocel_1449	cytidine deaminase
Clocel_1450	GTP-binding protein Era
Clocel_1452	hypothetical protein Clocel_1452
Clocel_1454	pyruvate, phosphate dikinase
Clocel_1458	RpoD subfamily RNA polymerase sigma-70 subunit
Clocel_1478	glycoside hydrolase family protein
Clocel_1504	lactaldehyde reductase
Clocel_1512	metal-dependent hydrolase HDOD
Clocel_1523	copper-translocating P-type ATPase
Clocel_1534	ribose-phosphate pyrophosphokinase
Clocel_1536	gamma-glutamyl phosphate reductase
Clocel_1538	peptidase S11 D-alanyl-D-alanine carboxypeptidase 1
Clocel_1539	RNA binding S1 domain-containing protein
Clocel_1558	orotate phosphoribosyltransferase
Clocel_1564	hypothetical protein Clocel_1564
Clocel_1565	trigger factor
Clocel_1566	ATP-dependent Clp protease, proteolytic subunit ClpP
Clocel_1567	ATP-dependent Clp protease ATP-binding subunit ClpX
Clocel_1569	ATP-dependent protease La
Clocel_1589	family 3 extracellular solute-binding protein
Clocel_1592	hypothetical protein Clocel_1592
Clocel_1594	transcriptional regulator, AsnC family
Clocel_1595	tRNA synthetase class II (D K and N)
Clocel_1599	NAD+ synthetase
Clocel_1600	hypothetical protein Clocel_1600
Clocel_1601	hypothetical protein Clocel_1601
Clocel_1602	group 1 glycosyl transferase
Clocel_1605	oligoendopeptidase
Clocel_1606	diaminopimelate epimerase
Clocel_1609	hypothetical protein Clocel_1609
Clocel_1616	phosphoribosylaminoimidazolecarboxamide formyltransferase/IMP cyclohydrolase
Clocel_1617	phosphoribosylamine/glycine ligase
Clocel_1623	Pectate lyase/Amb allergen
Clocel_1624	glycoside hydrolase family protein
Clocel_1627	amidohydrolase
Clocel_1654	V-type sodium ATP synthase subunit G
Clocel_1655	V-type ATPase 116 kDa subunit
Clocel_1657	H+transporting two-sector ATPase E subunit
Clocel_1658	H+transporting two-sector ATPase C (AC39) subunit
Clocel_1659	Vacuolar H+transporting two-sector ATPase F subunit
Clocel_1660	H+transporting two-sector ATPase alpha/beta subunit
Clocel_1661	H+transporting two-sector ATPase alpha/beta subunit
Clocel_1662	V-type ATPase subunit D
Clocel_1666	flavodoxin/nitric oxide synthase
Clocel_1671	HPr kinase
Clocel_1684	pyruvate ferredoxin/flavodoxin oxidoreductase
Clocel_1688	hypothetical protein Clocel_1688
Clocel_1689	CheW protein
Clocel_1693	CheA signal transduction histidine kinase
Clocel_1695	response regulator receiver protein
Clocel_1696	CheW protein
Clocel_1697	flagellar motor switch protein FliM
Clocel_1698	CheC, inhibitor of MCP methylation / FliN fusion protein
Clocel_1704	carbon storage regulator CsrA
Clocel_1707	flagellar protein FliS
Clocel_1708	flagellar hook-associated 2 domain-containing protein
Clocel_1710	flagellin domain-containing protein
Clocel_1714	flagellar M-ring protein FliF
Clocel_1715	flagellar motor switch protein FliG
Clocel_1722	fagellar hook-basal body protein
Clocel_1726	flagellar basal body-associated protein FliL
Clocel_1741	inorganic diphosphatase
Clocel_1745	deoxyribose-phosphate aldolase
Clocel_1747	GTP-binding protein YchF
Clocel_1748	S-adenosyl-methyltransferase MraW
Clocel_1751	UDP-N-acetylmuramyl tripeptide synthetase
Clocel_1752	UDP-N-acetylmuramoylalanyl-D-glutamyl-2,6-diaminopimelate/D-alanyl-D-alanyl ligase
Clocel_1760	alanine racemase domain-containing protein
Clocel_1763	DivIVA domain
Clocel_1764	MTA/SAH nucleosidase
Clocel_1767	uracil phosphoribosyltransferase
Clocel_1773	GTP-sensing pleiotropic transcriptional repressor CodY
Clocel_1774	30S ribosomal protein S2
Clocel_1775	translation elongation factor Ts
Clocel_1776	uridylate kinase
Clocel_1777	ribosome recycling factor
Clocel_1781	membrane-associated zinc metalloprotease
Clocel_1782	1-hydroxy-2-methyl-2-(E)-butenyl 4-diphosphate synthase
Clocel_1784	hypothetical protein Clocel_1784
Clocel_1785	NusA antitermination factor
Clocel_1788	translation initiation factor IF-2
Clocel_1790	phosphoesterase RecJ domain-containing protein
Clocel_1794	polyribonucleotide nucleotidyltransferase
Clocel_1805	glycine hydroxymethyltransferase
Clocel_1811	formate acetyltransferase
Clocel_1816	transcription elongation factor GreA
Clocel_1826	cysteine desulfurase NifS
Clocel_1827	FeS cluster assembly scaffold protein NifU
Clocel_1830	alanyl-tRNA synthetase
Clocel_1835	RNA-metabolising metallo-beta-lactamase
Clocel_1836	GTP-binding protein TypA
Clocel_1839	peptidase U32
Clocel_1842	twitching motility protein
Clocel_1845	cell division protein FtsA
Clocel_1846	cell division protein FtsZ
Clocel_1854	phosphate binding protein
Clocel_1862	ribosome-associated GTPase EngA
Clocel_1868	hypothetical protein Clocel_1868
Clocel_1869	guanylate kinase
Clocel_1870	DNA-directed RNA polymerase subunit omega
Clocel_1871	phosphopantothenoylcysteine decarboxylase/phosphopantothenate/cysteine ligase
Clocel_1874	methionyl-tRNA formyltransferase
Clocel_1878	serine/threonine protein kinase with PASTA sensor(s)
Clocel_1882	50S ribosomal protein L28
Clocel_1883	hypothetical protein Clocel_1883
Clocel_1884	DAK2 domain fusion protein YloV
Clocel_1886	methyltransferase
Clocel_1888	H+-ATPase subunit H
Clocel_1891	phosphate acetyltransferase
Clocel_1892	acetate kinase
Clocel_1895	fatty acid/phospholipid synthesis protein PlsX
Clocel_1900	signal recognition particle-docking protein FtsY
Clocel_1902	signal recognition particle protein
Clocel_1903	30S ribosomal protein S16
Clocel_1907	50S ribosomal protein L19
Clocel_1921	translation elongation factor P
Clocel_1931	hypothetical protein Clocel_1931
Clocel_1938	hemolysin A
Clocel_1943	sporulation transcriptional activator Spo0A
Clocel_1944	hypothetical protein Clocel_1944
Clocel_1948	class I and II aminotransferase
Clocel_1949	iron-containing alcohol dehydrogenase
Clocel_1956	CoA-substrate-specific enzyme activase
Clocel_1957	valyl-tRNA synthetase
Clocel_1979	class I and II aminotransferase
Clocel_1980	dihydrodipicolinate reductase
Clocel_1981	dihydrodipicolinate synthase
Clocel_1982	aspartate-semialdehyde dehydrogenase
Clocel_1985	Hsp33 protein
Clocel_2005	threonyl-tRNA synthetase
Clocel_2006	translation initiation factor IF-3
Clocel_2007	50S ribosomal protein L35
Clocel_2008	50S ribosomal protein L20
Clocel_2012	glutamyl-tRNA(Gln) amidotransferase subunit B
Clocel_2013	glutamyl-tRNA(Gln) amidotransferase subunit A
Clocel_2015	aspartyl-tRNA synthetase
Clocel_2017	hypothetical protein Clocel_2017
Clocel_2018	D-isomer specific 2-hydroxyacid dehydrogenase NAD-binding subunit
Clocel_2020	alpha-L-arabinofuranosidase
Clocel_2023	hypothetical protein Clocel_2023
Clocel_2025	hypothetical protein Clocel_2025
Clocel_2029	phosphoserine aminotransferase
Clocel_2031	MiaB family RNA modification protein
Clocel_2038	NUDIX hydrolase
Clocel_2059	class I and II aminotransferase
Clocel_2060	Stage V sporulation protein S
Clocel_2061	metal dependent phosphohydrolase
Clocel_2062	recA protein
Clocel_2064	MiaB-like tRNA modifying enzyme YliG
Clocel_2067	histidyl-tRNA synthetase
Clocel_2071	(p)ppGpp synthetase I SpoT/RelA
Clocel_2072	adenine phosphoribosyltransferase
Clocel_2074	protein-export membrane protein SecF
Clocel_2075	protein-export membrane protein SecD
Clocel_2076	radical SAM protein
Clocel_2079	preprotein translocase subunit YajC
Clocel_2080	queuine tRNA-ribosyltransferase
Clocel_2087	hypothetical protein Clocel_2087
Clocel_2088	ACT domain-containing protein
Clocel_2098	peptidoglycan glycosyltransferase
Clocel_2100	hypoxanthine phosphoribosyltransferase
Clocel_2101	GTP-binding proten HflX
Clocel_2109	spermidine synthase
Clocel_2115	dTDP-4-dehydrorhamnose reductase
Clocel_2118	UTP-glucose-1-phosphate uridylyltransferase
Clocel_2120	phosphoglucomutase/phosphomannomutase alpha/beta/alpha domain I
Clocel_2121	Orn/Lys/Arg decarboxylase major region
Clocel_2122	Peptidase M16C associated domain-containing protein
Clocel_2125	MutS2 family protein
Clocel_2139	cytidylate kinase
Clocel_2149	homoserine O-succinyltransferase
Clocel_2154	2-isopropylmalate synthase
Clocel_2156	phenylalanyl-tRNA synthetase subunit beta
Clocel_2157	phenylalanyl-tRNA synthetase subunit alpha
Clocel_2160	tryptophan synthase subunit beta
Clocel_2171	hypothetical protein Clocel_2171
Clocel_2186	hypothetical protein Clocel_2186
Clocel_2187	hypothetical protein Clocel_2187
Clocel_2188	hypothetical protein Clocel_2188
Clocel_2193	hypothetical protein Clocel_2193
Clocel_2197	oxidoreductase domain-containing protein
Clocel_2206	uroporphyrin-III C-methyltransferase
Clocel_2210	nicotinate-nucleotide--dimethylbenzimidazole phosphoribosyltransferase
Clocel_2214	ATP:corrinoid adenosyltransferase BtuR/CobO/CobP
Clocel_2222	precorrin-3B C(17)-methyltransferase
Clocel_2225	cobalamin (vitamin B12) biosynthesis CbiX protein
Clocel_2227	precorrin-4 C(11)-methyltransferase
Clocel_2237	L-fucose isomerase+B328
Clocel_2249	glucuronate isomerase
Clocel_2250	altronate dehydratase
Clocel_2251	mannitol dehydrogenase domain-containing protein
Clocel_2253	Crp family transcriptional regulator
Clocel_2254	glycoside hydrolase family protein
Clocel_2255	major facilitator superfamily protein
Clocel_2256	glycosyl hydrolase family protein
Clocel_2258	2-dehydro-3-deoxyphosphogluconate aldolase
Clocel_2259	PfkB domain-containing protein
Clocel_2262	short-chain dehydrogenase/reductase SDR
Clocel_2263	4-deoxy-L-threo-5-hexosulose-uronate ketol-isomerase
Clocel_2369	UDP-N-acetylglucosamine-N-acetylmuramyl- (pentapeptide) pyrophosphoryl-undecaprenol N-acetylglucosamin
Clocel_2379	hypothetical protein Clocel_2379
Clocel_2380	flagellin domain-containing protein
Clocel_2387	N-acetylneuraminate synthase
Clocel_2389	nucleotidyltransferase
Clocel_2390	DegT/DnrJ/EryC1/StrS aminotransferase
Clocel_2391	NAD-dependent epimerase/dehydratase
Clocel_2392	hypothetical protein Clocel_2392
Clocel_2403	glucosamine/fructose-6-phosphate aminotransferase
Clocel_2465	hemolysin-type calcium-binding protein
Clocel_2469	isocitrate dehydrogenase
Clocel_2470	homocitrate synthase
Clocel_2475	hypothetical protein Clocel_2475
Clocel_2476	cysteine synthase
Clocel_2477	AsnC family transcriptional regulator
Clocel_2478	thiamine biosynthesis/tRNA modification protein ThiI
Clocel_2495	response regulator receiver modulated CheW protein
Clocel_2504	pyridoxal-phosphate dependent TrpB-like protein
Clocel_2573	hypothetical protein Clocel_2573
Clocel_2576	glycoside hydrolase family protein
Clocel_2592	two component transcriptional regulator, AraC family
Clocel_2595	xylan 1,4-beta-xylosidase
Clocel_2596	sugar ABC transporter periplasmic protein
Clocel_2597	inner-membrane translocator
Clocel_2598	ABC transporter
Clocel_2601	aconitate hydratase domain-containing protein
Clocel_2602	homoaconitate hydratase family protein
Clocel_2606	LPXTG-motif cell wall anchor domain-containing protein
Clocel_2607	Dockerin type 1
Clocel_2610	N-acetyl-gamma-glutamyl-phosphate reductase
Clocel_2628	amino acid adenylation domain-containing protein
Clocel_2630	phosphopantetheine-binding protein
Clocel_2632	electron transfer flavoprotein subunit alpha/beta
Clocel_2633	acyl-CoA dehydrogenase domain-containing protein
Clocel_2638	hypothetical protein Clocel_2638
Clocel_2663	cell wall hydrolase/autolysin
Clocel_2664	glutamate synthase NADH/NADPH small subunit
Clocel_2665	Glutamate synthase (ferredoxin)
Clocel_2675	NLPA lipoprotein
Clocel_2677	ABC transporter
Clocel_2690	pyridoxine biosynthesis protein
Clocel_2693	3-dehydroquinate synthase
Clocel_2696	AAA ATPase
Clocel_2697	sialate O-acetylesterase
Clocel_2730	DNA polymerase I
Clocel_2734	pyrroline-5-carboxylate reductase
Clocel_2735	nitrogen regulatory protein P-II
Clocel_2737	small GTP-binding protein
Clocel_2740	aspartate kinase
Clocel_2741	glycoside hydrolase family protein
Clocel_2744	endoribonuclease L-PSP
Clocel_2746	metal dependent phosphohydrolase
Clocel_2749	GTP-binding protein Obg/CgtA
Clocel_2750	50S ribosomal protein L27
Clocel_2752	50S ribosomal protein L21
Clocel_2754	hypothetical protein Clocel_2754
Clocel_2755	radical SAM protein
Clocel_2759	beta-lactamase
Clocel_2762	septum site-determining protein MinD
Clocel_2768	MreB/Mrl family cell shape determining protein
Clocel_2778	PTS system glucose-specific transporter subunit IIBC
Clocel_2782	oxidoreductase domain-containing protein
Clocel_2783	arginyl-tRNA synthetase
Clocel_2800	Alpha-galactosidase
Clocel_2818	Dockerin type 1
Clocel_2819	glycoside hydrolase family protein
Clocel_2820	cellulosome anchoring protein cohesin subunit
Clocel_2821	glycoside hydrolase family protein
Clocel_2822	glycoside hydrolase family protein
Clocel_2823	glycoside hydrolase family protein
Clocel_2824	cellulosome anchoring protein cohesin subunit
Clocel_2847	secretion protein HlyD family protein
Clocel_2848	type I secretion system ATPase
Clocel_2849	calcium binding hemolysin protein
Clocel_2850	hemolysin-type calcium-binding protein
Clocel_2862	polyphosphate kinase
Clocel_2863	methylglyoxal synthase
Clocel_2867	binding-protein-dependent transport system inner membrane protein
Clocel_2869	spermidine/putrescine ABC transporter ATPase
Clocel_2871	sulfate transporter
Clocel_2873	threonine synthase
Clocel_2874	homoserine kinase
Clocel_2875	homoserine dehydrogenase
Clocel_2879	hypothetical protein Clocel_2879
Clocel_2880	PTS system lactose/cellobiose family transporter subunit IIC
Clocel_2881	PTS system lactose/cellobiose-specific transporter subunit IIB
Clocel_2882	6-phospho-beta-glucosidase
Clocel_2885	cold-shock DNA-binding domain-containing protein
Clocel_2886	ABC transporter
Clocel_2887	ABC transporter
Clocel_2896	methionine synthase
Clocel_2900	glycoside hydrolase family protein
Clocel_2901	phosphofructokinase
Clocel_2909	ATP-dependent chaperone ClpB
Clocel_2911	helix-turn-helix domain-containing protein
Clocel_2914	hypothetical protein Clocel_2914
Clocel_2917	oligoendopeptidase F
Clocel_2918	hypothetical protein Clocel_2918
Clocel_2923	SAM dependent methyltransferase
Clocel_2933	methyl-accepting chemotaxis sensory transducer
Clocel_2940	putative phosphate transport regulator
Clocel_2962	inosine-5'-monophosphate dehydrogenase
Clocel_2965	chaperonin GroEL
Clocel_2966	chaperonin Cpn10
Clocel_2971	glutamate synthase (NADPH), homotetrameric
Clocel_2972	3-hydroxyacyl-CoA dehydrogenase
Clocel_2973	electron transfer flavoprotein subunit alpha/beta
Clocel_2974	electron transfer flavoprotein subunit alpha/beta
Clocel_2975	acyl-CoA dehydrogenase domain-containing protein
Clocel_2976	Enoyl-CoA hydratase/isomerase
Clocel_2977	CoA-binding domain-containing protein
Clocel_2990	dipeptidase
Clocel_2996	FAD-dependent pyridine nucleotide-disulfide oxidoreductase
Clocel_3000	3-phosphoshikimate 1-carboxyvinyltransferase
Clocel_3023	dTDP-4-dehydrorhamnose 3,5-epimerase
Clocel_3024	dTDP-glucose 4,6-dehydratase
Clocel_3025	glucose-1-phosphate thymidylyltransferase
Clocel_3028	hypothetical protein Clocel_3028
Clocel_3032	Tex-like protein
Clocel_3035	Preprotein translocase subunit SecA
Clocel_3036	sigma 54 modulation protein/30S ribosomal protein S30EA
Clocel_3040	S-adenosylmethionine synthetase
Clocel_3042	MreB/Mrl family cell shape determining protein
Clocel_3049	ATP synthase F1 subunit beta
Clocel_3050	ATP synthase F1 subunit gamma
Clocel_3051	ATP synthase F1 subunit alpha
Clocel_3052	ATP synthase F1 subunit delta
Clocel_3053	ATP synthase F0 subunit B
Clocel_3058	acetyl-CoA acetyltransferase
Clocel_3059	UDP-N-acetylglucosamine 2-epimerase
Clocel_3061	uracil phosphoribosyltransferase
Clocel_3062	RpiB/LacA/LacB family sugar-phosphate isomerase
Clocel_3063	protein tyrosine phosphatase
Clocel_3067	peptide chain release factor 1
Clocel_3071	50S ribosomal protein L31
Clocel_3073	transcription termination factor Rho
Clocel_3082	CTP synthase
Clocel_3095	4-diphosphocytidyl-2-C-methyl-D-erythritol kinase
Clocel_3106	toxic anion resistance family protein
Clocel_3111	glycoside hydrolase family protein
Clocel_3115	dihydrodipicolinate synthase
Clocel_3116	tRNA synthetase class II (D K and N)
Clocel_3117	hemolysin-type calcium-binding protein
Clocel_3128	radical SAM protein
Clocel_3146	hypothetical protein Clocel_3146
Clocel_3148	hypothetical protein Clocel_3148
Clocel_3150	ornithine cyclodeaminase/mu-crystallin
Clocel_3175	PhoH family protein
Clocel_3176	Ig domain-containing protein
Clocel_3180	leucyl aminopeptidase
Clocel_3181	M6 family metalloprotease domain-containing protein
Clocel_3182	hypothetical protein Clocel_3182
Clocel_3184	hypothetical protein Clocel_3184
Clocel_3188	heat shock protein DnaJ domain-containing protein
Clocel_3193	Dockerin type 1
Clocel_3194	mannose-6-phosphate isomerase
Clocel_3196	glycosidase-like protein
Clocel_3198	N-acylglucosamine 2-epimerase
Clocel_3200	binding-protein-dependent transport system inner membrane protein
Clocel_3201	extracellular solute-binding protein
Clocel_3204	G-D-S-L family lipolytic protein
Clocel_3205	glycoside hydrolase family 2
Clocel_3206	transcriptional regulator, LacI family
Clocel_3207	NAD-dependent glycerol-3-phosphate dehydrogenase domain-containing protein
Clocel_3208	hypothetical protein Clocel_3208
Clocel_3210	diguanylate phosphodiesterase
Clocel_3239	nitroreductase
Clocel_3293	leucyl-tRNA synthetase
Clocel_3316	COMC family protein
Clocel_3324	glutaminyl-tRNA synthetase
Clocel_3330	pyridoxamine 5'-phosphate oxidase-like FMN-binding protein
Clocel_3359	cellulase
Clocel_3380	LPXTG-motif cell wall anchor domain-containing protein
Clocel_3384	hypothetical protein Clocel_3384
Clocel_3389	histidyl-tRNA synthetase
Clocel_3415	glutamyl-tRNA synthetase
Clocel_3427	NUDIX hydrolase
Clocel_3433	biotin and thiamin synthesis associated protein
Clocel_3455	methyl-accepting chemotaxis sensory transducer with Cache sensor
Clocel_3460	Na+ ABC transporter NatB
Clocel_3461	ABC transporter
Clocel_3465	hypothetical protein Clocel_3465
Clocel_3467	hemerythrin-like metal-binding protein
Clocel_3478	hypothetical protein Clocel_3478
Clocel_3480	FAD-dependent pyridine nucleotide-disulfide oxidoreductase
Clocel_3483	isochorismatase hydrolase
Clocel_3489	glycoside hydrolase family 2
Clocel_3631	hypothetical protein Clocel_3631
Clocel_3632	hypothetical protein Clocel_3632
Clocel_3636	ABC transporter
Clocel_3657	xylan 1,4-beta-xylosidase
Clocel_3674	butyrate kinase
Clocel_3675	phosphate butyryltransferase
Clocel_3686	phosphoenolpyruvate-protein phosphotransferase
Clocel_3688	Citrate synthase
Clocel_3697	30S ribosomal protein S9
Clocel_3698	50S ribosomal protein L13
Clocel_3701	ABC transporter
Clocel_3703	50S ribosomal protein L17
Clocel_3704	DNA-directed RNA polymerase subunit alpha
Clocel_3705	30S ribosomal protein S4
Clocel_3706	30S ribosomal protein S11
Clocel_3707	30S ribosomal protein S13
Clocel_3709	translation initiation factor IF-1
Clocel_3713	preprotein translocase subunit SecY
Clocel_3714	50S ribosomal protein L15
Clocel_3715	50S ribosomal protein L30
Clocel_3716	30S ribosomal protein S5
Clocel_3717	50S ribosomal protein L18
Clocel_3718	50S ribosomal protein L6
Clocel_3719	30S ribosomal protein S8
Clocel_3721	50S ribosomal protein L5
Clocel_3722	50S ribosomal protein L24
Clocel_3723	50S ribosomal protein L14
Clocel_3724	30S ribosomal protein S17
Clocel_3725	50S ribosomal protein L29
Clocel_3726	50S ribosomal protein L16
Clocel_3727	30S ribosomal protein S3
Clocel_3728	50S ribosomal protein L22
Clocel_3729	30S ribosomal protein S19
Clocel_3730	50S ribosomal protein L2
Clocel_3731	50S ribosomal protein L25
Clocel_3732	50S ribosomal protein L4
Clocel_3733	50S ribosomal protein L3
Clocel_3734	30S ribosomal protein S10
Clocel_3735	translation elongation factor Tu
Clocel_3736	translation elongation factor G
Clocel_3737	30S ribosomal protein S7
Clocel_3738	30S ribosomal protein S12
Clocel_3740	DNA-directed RNA polymerase subunit beta'
Clocel_3741	DNA-directed RNA polymerase subunit beta
Clocel_3742	50S ribosomal protein L7/L12
Clocel_3743	50S ribosomal protein L10
Clocel_3744	50S ribosomal protein L1
Clocel_3745	50S ribosomal protein L11
Clocel_3746	NusG antitermination factor
Clocel_3752	TrmH family RNA methyltransferase
Clocel_3754	prolyl-tRNA synthetase
Clocel_3756	PilT protein domain-containing protein
Clocel_3760	ATPase AAA-2 domain-containing protein
Clocel_3761	ATP:guanido phosphotransferase
Clocel_3762	UvrB/UvrC protein
Clocel_3765	Rfamily protein
Clocel_3769	pantoate/beta-alanine ligase
Clocel_3777	UDP-N-acetylmuramoylalanine--D-glutamate ligase
Clocel_3778	glycyl-tRNA synthetase
Clocel_3779	hypothetical protein Clocel_3779
Clocel_3780	lysyl-tRNA synthetase
Clocel_3781	transcription elongation factor GreA
Clocel_3783	putative Baf family transcriptional acitvator
Clocel_3784	Formate--tetrahydrofolate ligase
Clocel_3785	ATP-dependent metalloprotease FtsH
Clocel_3786	hypoxanthine phosphoribosyltransferase
Clocel_3792	RNA binding S1 domain-containing protein
Clocel_3797	histone family protein DNA-binding protein
Clocel_3798	MazG family protein
Clocel_3801	PpiC-type peptidyl-prolyl cis-trans isomerase
Clocel_3802	PpiC-type peptidyl-prolyl cis-trans isomerase
Clocel_3806	two component transcriptional regulator, winged helix family
Clocel_3807	ribose-phosphate pyrophosphokinase
Clocel_3808	UDP-N-acetylglucosamine pyrophosphorylase
Clocel_3809	SpoVG family protein
Clocel_3811	UDP-N-acetylmuramate--L-alanine ligase
Clocel_3812	class I and II aminotransferase
Clocel_3817	iron-containing alcohol dehydrogenase
Clocel_3838	periplasmic binding protein/LacI transcriptional regulator
Clocel_3854	ABC transporter
Clocel_3857	ABC transporter
Clocel_3869	helix-turn-helix domain-containing protein
Clocel_3871	Peptidylprolyl isomerase
Clocel_3873	glutamine synthetase
Clocel_3878	asparaginyl-tRNA synthetase
Clocel_3887	ATPase P
Clocel_3889	thymidylate synthase
Clocel_3893	asparagine synthase
Clocel_3895	hypothetical protein Clocel_3895
Clocel_3902	mannosyl-glycoprotein endo-beta-N-acetylglucosaminidase
Clocel_3909	quorum-sensing autoinducer 2 (AI-2), LuxS
Clocel_3913	periplasmic binding protein
Clocel_3915	PP-loop domain-containing protein
Clocel_3918	phosphoribosyl-ATP diphosphatase
Clocel_3920	Imidazole glycerol phosphate synthase cyclase subunit
Clocel_3921	phosphoribosylformimino-5-aminoimidazole carboxamide ribotide isomerase
Clocel_3922	imidazole glycerol phosphate synthase, glutamine amidotransferase subunit
Clocel_3924	histidinol dehydrogenase
Clocel_3925	ATP phosphoribosyltransferase
Clocel_3926	histidyl-tRNA synthetase 2
Clocel_3927	methyl-accepting chemotaxis sensory transducer
Clocel_4036	ABC transporter
Clocel_4038	hypothetical protein Clocel_4038
Clocel_4047	acetylornithine and succinylornithine aminotransferase
Clocel_4050	ABC transporter
Clocel_4053	LPXTG-motif cell wall anchor domain-containing protein
Clocel_4063	6-phospho-beta-glucosidase
Clocel_4064	hypothetical protein Clocel_4064
Clocel_4065	ABC transporter
Clocel_4071	peptidoglycan glycosyltransferase
Clocel_4087	aldose 1-epimerase
Clocel_4088	galactose-1-phosphate uridylyltransferase
Clocel_4089	UDP-glucose 4-epimerase
Clocel_4097	hydrogenase, Fe-only
Clocel_4099	ABC transporter
Clocel_4100	ABC transporter
Clocel_4103	extracellular ligand-binding receptor
Clocel_4114	O-acetylhomoserine/O-acetylserine sulfhydrylase
Clocel_4119	Dockerin type 1
Clocel_4134	acetyl-CoA carboxylase, carboxyl transferase subunit alpha
Clocel_4135	acetyl-CoA carboxylase, carboxyl transferase subunit beta
Clocel_4136	acetyl-CoA carboxylase, biotin carboxylase
Clocel_4139	3-oxoacyl-(acyl-carrier-protein) synthase 2
Clocel_4140	3-oxoacyl-(acyl-carrier-protein) reductase
Clocel_4141	malonyl CoA-acyl carrier protein transacylase
Clocel_4142	enoyl-(acyl-carrier-protein) reductase II
Clocel_4143	phosphopantetheine-binding protein
Clocel_4144	3-oxoacyl-(acyl-carrier-protein) synthase III
Clocel_4145	regulatory protein MarR
Clocel_4147	2-nitropropane dioxygenase
Clocel_4148	nitroreductase
Clocel_4152	putative sulfonate/nitrate transport system substrate-binding protein
Clocel_4153	rubrerythrin
Clocel_4154	desulfoferrodoxin
Clocel_4160	hypothetical protein Clocel_4160
Clocel_4162	beta-ketoacyl-ACP synthase
Clocel_4163	phenylacetate--CoA ligase
Clocel_4164	methyl-accepting chemotaxis sensory transducer
Clocel_4173	acetolactate synthase small subunit
Clocel_4174	acetolactate synthase large subunit
Clocel_4183	Pyruvate/ketoisovalerate oxidoreductase, catalytic domain
Clocel_4184	indolepyruvate ferredoxin oxidoreductase subunit alpha
Clocel_4191	NADPH-dependent FMN reductase
Clocel_4197	iron-containing alcohol dehydrogenase
Clocel_4215	peroxiredoxin
Clocel_4216	peroxiredoxin
Clocel_4218	putative GntR family transcriptional regulator
Clocel_4231	carbon-monoxide dehydrogenase, catalytic subunit
Clocel_4250	transcriptional regulator, MerR family
Clocel_4277	aldo/keto reductase
Clocel_4303	group 1 glycosyl transferase
Clocel_4312	gamma-glutamyl phosphate reductase
Clocel_4314	phosphopentomutase
Clocel_4315	uridine phosphorylase
Clocel_4332	hypothetical protein Clocel_4332
Clocel_4334	SEC-C motif domain-containing protein
Clocel_4337	UDP-N-acetylglucosamine 1-carboxyvinyltransferase
Clocel_4345	competence/damage-inducible protein CinA
Clocel_4349	hypothetical protein Clocel_4349
Clocel_4357	metal dependent phosphohydrolase
Clocel_4360	sigma 54 interacting domain-containing protein
Clocel_4361	50S ribosomal protein L9
Clocel_4366	30S ribosomal protein S18
Clocel_4368	30S ribosomal protein S6
Clocel_4375	hypothetical protein Clocel_4375
Clocel_4376	parB-like partition protein
Clocel_4377	sporulation initiation inhibitor protein soj
Clocel_4378	parB-like partition protein
Clocel_4379	methyltransferase GidB
Clocel_4382	glucose inhibited division protein A
Clocel_4385	single-stranded nucleic acid binding R3H domain-containing protein
