# Supplementary material for: Elucidation of the recognition mechanisms for hemicellulose and pectin in Clostridium cellulovorans using intracellular quantitative proteome analysis
Source: AMB Express. 2015 May 23;5:29. doi: 10.1186/s13568-015-0115-6 (PMC4441647; doi:10.1186/s13568-015-0115-6)
Supplement: Additional file 2: Table S2. — All proteins identified in the qualitative proteome analysis. Supplemental qualitative proteome analysis was carried out to strengthen the quantitative proteome analysis. Three independent biological experiments were carried out, and proteins with MASCOT scores >10 were accepted as identified protein. Score: MASCOT score; PSMs: Peptides spectrum matches. [file 13568_2015_115_MOESM2_ESM.xlsx]

## Sheet: Title page
Article title	Elucidation of the recognition mechanisms for hemicellulose and pectin in Clostridium cellulovorans using intracellular quantitative proteome analysis
Journal name	AMB Express
Author names	Shunsuke Aburaya 1; Kohei Esaka 1; Hironobu Morisaka1,2 ; Kouichi Kuroda1; Mitsuyoshi Ueda1,2
Affilation	Division of Applied Life Sciences, Graduate School of Agriculture, Kyoto University, Sakyo-ku, Kyoto, Japan1
	Kyoto Integrated Science and Technology Bio-Analysis Center, Shimogyo-ku, Kyoto, Japan2
E-mail address	miueda@kais.kyoto-u.ac.jp

## Sheet: TableS2
Table S2 All proteins identified in qualitative proteome analysis
Locus tag	Glucose		Xylan		Galactomannan		Pectin
	Score	PSMs	Score	PSMs	Score	PSMs	Score	PSMs	Description in NCBI
Clocel_0001	111.05	42	548.82	48	60.73	15	384.63	56	chromosomal replication initiator protein DnaA
Clocel_0002	393.1	51	375.74	74	502.9	45	746.97	97	DNA polymerase III subunit beta
Clocel_0003	24.46	3	82.68	8	17.67	5	127.96	17	S4 domain-containing protein YaaA
Clocel_0004	-	-	-	-	34.64	2	18.59	2	DNA replication and repair protein RecF
Clocel_0005	142.53	9	107.57	4	62.94	4	211.67	15	hypothetical protein Clocel_0005
Clocel_0006	1181.45	113	611.46	96	555.95	80	1766.92	183	DNA gyrase subunit B
Clocel_0007	1215.38	125	978.6	123	1437.03	114	1992.42	266	DNA gyrase subunit A
Clocel_0009	-	-	74.83	13	26.56	7	46.11	4	3H domain-containing protein
Clocel_0010	356.63	54	282.15	47	421.7	51	333.03	51	hypothetical protein Clocel_0010
Clocel_0011	36.69	3	40.19	9	-	-	-	-	FAD dependent oxidoreductase
Clocel_0013	1018.79	106	1135.32	125	731.12	78	1063.36	136	seryl-tRNA synthetase
Clocel_0022	13.33	5	-	-	-	-	25.92	5	hypothetical protein Clocel_0022
Clocel_0025	142.14	9	309.17	22	-	-	257.22	24	methyl-accepting chemotaxis sensory transducer
Clocel_0026	-	-	299.89	22	225.47	18	231.09	26	methyl-accepting chemotaxis sensory transducer
Clocel_0031	-	-	44.45	14	107.64	17	32.02	6	Beta-glucosidase
Clocel_0032	1304.13	124	3079.35	311	4422.59	364	1687.49	180	glycosyltransferase
Clocel_0034	-	-	334.21	41	361.19	42	44.75	16	glycoside hydrolase family protein
Clocel_0035	-	-	28.83	3	-	-	-	-	glycoside hydrolase family protein
Clocel_0036	-	-	14.25	4	52.09	5	45.07	2	integral membrane sensor signal transduction histidine kinase
Clocel_0037	134.73	27	758.22	84	237.56	37	1303	123	two component transcriptional regulator, AraC family
Clocel_0038	10218.9	897	12429.4	1499	11650.1	1211	7783.64	925	extracellular solute-binding protein
Clocel_0039	91.5	3	313.7	25	473.2	39	171.08	14	binding-protein-dependent transport system inner membrane protein
Clocel_0040	187.96	6	131.16	17	142.37	15	109.91	7	binding-protein-dependent transport system inner membrane protein
Clocel_0041	-	-	102.68	15	51.41	6	-	-	beta-galactosidase
Clocel_0042	-	-	30.99	1	-	-	49.13	2	formate/nitrite transporter
Clocel_0043	37.25	32	-	-	51.34	14	-	-	phosphatidylserine decarboxylase
Clocel_0046	37.64	3	61.26	10	82.22	5	47.82	10	amino acid permease
Clocel_0048	352.64	58	137.53	29	92.33	13	523.3	84	transcriptional regulator, AbrB family
Clocel_0049	-	-	-	-	25.28	1	100.42	17	periplasmic solute binding protein
Clocel_0050	113.66	21	-	-	-	-	41.17	19	DNA polymerase III subunits gamma and tau
Clocel_0051	146.7	41	152.74	75	239.16	31	231.7	54	hypothetical protein Clocel_0051
Clocel_0052	-	-	32.48	1	27.65	2	36.3	2	recombination protein RecR
Clocel_0055	-	-	-	-	50.73	2	-	-	Crp family transcriptional regulator
Clocel_0056	-	-	33.49	6	53.48	8	63.43	18	ABC transporter
Clocel_0057	-	-	-	-	84.06	5	49.07	1	hypothetical protein Clocel_0057
Clocel_0058	187.02	69	67.16	53	201.19	38	233.95	57	ABC transporter
Clocel_0059	35.23	14	94.75	13	179.62	32	187.32	43	ABC transporter permease
Clocel_0061	-	-	-	-	43.55	7	-	-	sugar fermentation stimulation protein
Clocel_0063	28.41	7	151.34	16	63.01	8	166.91	34	Carboxypeptidase Taq
Clocel_0064	-	-	-	-	-	-	47.34	6	Ribosomal-protein-alanine N-acetyltransferase
Clocel_0072	26.05	7	26.3	7	-	-	31.09	14	peptidase M42 family protein
Clocel_0074	1205.76	87	123.28	19	121.35	7	840.18	107	Cro/CI family transcriptional regulator
Clocel_0075	1240.81	93	338.09	31	34.75	2	702.76	42	1-phosphofructokinase
Clocel_0076	2306.96	230	242.12	62	50.32	11	1187	144	PTS system fructose subfamily transporter subunit IIC
Clocel_0078	555.26	46	585.6	34	224.65	18	278.3	19	chorismate synthase
Clocel_0079	52.36	1	108.52	7	84.2	2	43.14	1	3-dehydroquinate dehydratase
Clocel_0080	-	-	-	-	44.72	2	-	-	FAD dependent oxidoreductase
Clocel_0088	-	-	51.64	2	-	-	83.86	5	hypothetical protein Clocel_0088
Clocel_0089	759.5	53	625.3	73	432.63	41	1147.79	111	5,10-methylenetetrahydrofolate reductase
Clocel_0091	65.68	11	65.56	2	44.55	2	188	8	aspartate/glutamate/uridylate kinase
Clocel_0092	-	-	-	-	-	-	57.36	7	purine or other phosphorylase family 1
Clocel_0094	43.03	4	-	-	-	-	148.48	6	Mg2 transporter protein CorA family protein
Clocel_0099	29.35	7	-	-	-	-	126.53	13	thymidylate kinase
Clocel_0100	995.79	79	32.97	2	18.38	1	-	-	hypothetical protein Clocel_0100
Clocel_0102	673.74	55	1474.74	94	758.97	52	1847.18	147	PSP1 domain-containing protein
Clocel_0106	-	-	-	-	-	-	38.16	8	methyltransferase small
Clocel_0107	-	-	-	-	-	-	32.87	4	uroporphyrin-III C/tetrapyrrole (Corrin/Porphyrin) methyltransferase
Clocel_0108	103.48	22	39.38	9	65.19	9	464.07	44	NLP/P60 protein
Clocel_0109	6361.74	265	454.16	62	145.14	34	358.04	65	transcriptional regulator, AbrB family
Clocel_0110	-	-	96.18	4	-	-	155.28	4	integral membrane sensor signal transduction histidine kinase
Clocel_0111	43.46	7	157.05	14	215.09	7	118.18	17	peptidase S1 and S6 chymotrypsin/Hap
Clocel_0113	-	-	-	-	92.22	3	89.27	7	ABC transporter
Clocel_0114	38.83	1	-	-	-	-	-	-	polynucleotide adenylyltransferase/metal dependent phosphohydrolase
Clocel_0116	88.32	18	131.23	16	212.21	17	160.22	23	hypothetical protein Clocel_0116
Clocel_0118	35.39	4	-	-	-	-	33.01	5	VanW family protein
Clocel_0119	5516.8	403	5632.18	323	2711.97	185	4991.61	343	PpiC-type peptidyl-prolyl cis-trans isomerase
Clocel_0122	509.23	45	108.47	18	87.31	15	91.08	19	MotA/TolQ/ExbB proton channel
Clocel_0123	48.38	14	48.97	24	110.01	26	87.85	19	OmpA/MotB domain-containing protein
Clocel_0124	26.69	3	-	-	-	-	-	-	hemolysin III family channel protein
Clocel_0125	19.43	5	-	-	-	-	-	-	hypothetical protein Clocel_0125
Clocel_0126	31.96	3	-	-	-	-	65.2	1	2-C-methyl-J114-erythritol 2,4-cyclodiphosphate synthase
Clocel_0128	29.68	3	83.82	11	-	-	234.1	18	sortase family protein
Clocel_0129	-	-	-	-	66.09	7	-	-	hypothetical protein Clocel_0129
Clocel_0130	44.67	6	52.1	1	-	-	82.19	2	hypothetical protein Clocel_0130
Clocel_0132	26.73	2	35.54	6	-	-	-	-	nucleoside recognition domain-containing protein
Clocel_0139	-	-	-	-	-	-	28.89	2	HAD-superfamily hydrolase
Clocel_0140	-	-	-	-	261.72	15	-	-	peptidase domain-containing protein
Clocel_0143	159.31	43	312.25	42	198.36	24	484.01	58	bacteriocin ABC transporter
Clocel_0144	303.33	60	336.63	38	141.4	28	263.91	39	secretion protein HlyD family protein
Clocel_0146	58.9	3	-	-	-	-	-	-	Proteinase inhibitor I42, chagasin
Clocel_0149	-	-	-	-	-	-	28.06	3	peptidase C1A papain
Clocel_0154	-	-	22.28	6	-	-	18.49	8	AraC family transcriptional regulator
Clocel_0155	43.53	3	-	-	-	-	35.94	4	zinc-binding CMP/dCMP deaminase
Clocel_0158	761.19	52	225.58	30	176.44	32	374.56	53	hypothetical protein Clocel_0158
Clocel_0159	479.57	66	339.33	70	288.46	53	941.89	116	hypothetical protein Clocel_0159
Clocel_0164	103.89	5	60.27	3	44.71	4	143.1	8	hypothetical protein Clocel_0164
Clocel_0165	-	-	61.52	3	-	-	95.26	3	helix-turn-helix domain-containing protein
Clocel_0175	-	-	-	-	-	-	22.53	1	D-galactose-binding protein
Clocel_0181	-	-	46.92	7	-	-	27.22	3	hypothetical protein Clocel_0181
Clocel_0182	70.18	5	-	-	42.99	1	61.89	2	hypothetical protein Clocel_0182
Clocel_0183	30.86	1	-	-	-	-	-	-	transcription activator effector binding
Clocel_0185	86.16	3	107.25	5	-	-	78.65	7	hypothetical protein Clocel_0185
Clocel_0186	-	-	48.2	4	-	-	54.03	7	AraC family transcriptional regulator
Clocel_0189	-	-	56.18	4	48.47	4	79.41	2	NADPH-dependent FMN reductase
Clocel_0192	1694.51	157	786.55	99	1353.26	132	443.68	53	acetyl-CoA acetyltransferase
Clocel_0193	31.89	3	-	-	-	-	-	-	ABC transporter
Clocel_0194	41.69	4	213.29	17	-	-	143.62	23	transcriptional regulator, MerR family
Clocel_0196	115.67	10	300.62	29	220.21	11	613.11	44	hypothetical protein Clocel_0196
Clocel_0201	245.53	13	166.28	18	72.35	6	175.14	33	methyl-accepting chemotaxis sensory transducer
Clocel_0205	32.53	15	-	-	-	-	-	-	helix-turn-helix domain of resolvase
Clocel_0211	48.13	3	38.92	5	32.16	4	39.72	12	pectinesterase
Clocel_0213	24.54	2	-	-	-	-	-	-	extracellular solute-binding protein
Clocel_0230	-	-	-	-	-	-	54.1	8	hypothetical protein Clocel_0230
Clocel_0235	-	-	-	-	29.56	1	-	-	hypothetical protein Clocel_0235
Clocel_0236	-	-	-	-	-	-	28.54	3	ECF subfamily RNA polymerase sigma-24 subunit
Clocel_0238	-	-	-	-	-	-	50.43	8	type 11 methyltransferase
Clocel_0244	-	-	-	-	62.76	3	22.28	2	protein-tyrosine phosphatase
Clocel_0251	-	-	-	-	47.24	4	120.01	8	C_GCAxxG_C_C family protein
Clocel_0258	88.22	14	61.17	14	-	-	39.09	3	cof family hydrolase
Clocel_0262	-	-	-	-	31.87	1	-	-	zinc-binding CMP/dCMP deaminase
Clocel_0270	41.3	2	33.8	1	-	-	-	-	hypothetical protein Clocel_0270
Clocel_0271	1724.85	205	496.93	64	416.01	70	907.92	106	methionyl-tRNA synthetase
Clocel_0272	22951.6	2465	12997.7	1377	17023.3	1583	11778.9	1113	hypothetical protein Clocel_0272
Clocel_0280	-	-	27.13	2	-	-	-	-	hypothetical protein Clocel_0280
Clocel_0281	-	-	-	-	-	-	39.21	4	type 11 methyltransferase
Clocel_0282	-	-	-	-	82.45	5	-	-	N-acetyltransferase GCN5
Clocel_0293	157.74	19	125.86	26	99.7	26	210.2	32	type 12 methyltransferase
Clocel_0296	38.03	4	-	-	-	-	-	-	hypothetical protein Clocel_0296
Clocel_0297	-	-	-	-	23.15	2	37.65	4	N-acetyltransferase GCN5
Clocel_0298	-	-	-	-	-	-	23.53	6	N-acetyltransferase GCN5
Clocel_0299	33.48	18	36.97	10	-	-	38.03	15	ABC transporter
Clocel_0300	-	-	-	-	36.58	1	-	-	hypothetical protein Clocel_0300
Clocel_0302	18.4	3	-	-	-	-	-	-	hypothetical protein Clocel_0302
Clocel_0303	30.25	9	-	-	-	-	-	-	hypothetical protein Clocel_0303
Clocel_0306	30.31	6	-	-	-	-	-	-	hypothetical protein Clocel_0306
Clocel_0307	30.21	9	113.86	20	22.44	7	124.27	25	aldose 1-epimerase
Clocel_0309	112.52	19	67.5	9	174.12	10	-	-	Kelch repeat type 1-containing protein
Clocel_0310	682.53	53	461.24	47	563.28	49	39.61	9	Ig domain-containing protein
Clocel_0313	47.09	2	38.03	5	31.43	2	29.42	4	peptidase M48 Ste24p
Clocel_0317	-	-	-	-	-	-	24.36	3	TRAP dicarboxylate transporter subunit DctP
Clocel_0319	182.42	17	826.84	56	51.27	5	588.09	48	hypothetical protein Clocel_0319
Clocel_0320	32.7	5	-	-	105.66	6	44.98	10	hypothetical protein Clocel_0320
Clocel_0322	75.8	14	145.12	40	55.59	11	510.89	71	TatD family hydrolase
Clocel_0323	-	-	-	-	-	-	66.79	16	G5 domain-containing protein
Clocel_0324	28.14	5	-	-	32.72	3	124.79	13	hypothetical protein Clocel_0324
Clocel_0325	-	-	20.94	1	-	-	-	-	primase/topoisomerase-like protein
Clocel_0326	-	-	-	-	30.36	2	119.67	7	dimethyladenosine transferase
Clocel_0329	152.21	15	-	-	52.81	5	67.85	16	putative lipoprotein
Clocel_0330	1203.1	40	342.95	34	152.13	22	438.8	44	ParA/MinD-like ATPase
Clocel_0332	1634.45	96	130.58	42	302.28	60	348.51	87	shikimate kinase
Clocel_0333	7970.93	597	1121.07	148	1506.98	201	1441.99	224	chorismate mutase
Clocel_0334	10530.2	737	2717.21	335	5109.72	440	3022.73	424	chorismate synthase
Clocel_0335	5069.33	649	1258.49	126	3019.77	248	2496.74	257	3-phosphoshikimate 1-carboxyvinyltransferase
Clocel_0336	2144.82	290	1332.35	148	2182.58	191	2350.68	210	prephenate dehydrogenase
Clocel_0337	34368.9	2841	3094.97	344	3986.5	366	2960.25	351	phospho-2-dehydro-3-deoxyheptonate aldolase
Clocel_0341	1107.18	91	177.56	25	144	22	389.53	39	degV family protein
Clocel_0342	34.2	3	-	-	-	-	28.34	2	nucleotidyltransferase
Clocel_0343	1132.95	100	1229.54	147	725.49	99	1503.44	188	anaerobic ribonucleoside-triphosphate reductase
Clocel_0344	54.34	3	72.29	6	95.3	4	130.44	12	anaerobic ribonucleoside-triphosphate reductase activating protein
Clocel_0348	13.61	1	35.08	3	-	-	37.9	11	Abortive infection protein
Clocel_0349	667.44	118	1221.31	126	829.08	121	913.7	155	isoleucyl-tRNA synthetase
Clocel_0350	-	-	-	-	-	-	33.99	3	hypothetical protein Clocel_0350
Clocel_0351	18.03	3	-	-	29.7	11	-	-	family 2 glycosyl transferase
Clocel_0354	1543.12	116	433.64	60	1897.28	166	1093.12	86	transcriptional regulator, LacI family
Clocel_0356	26.23	17	54.1	27	28.62	7	54.66	28	superfamily I DNA helicase
Clocel_0357	-	-	-	-	-	-	29.8	8	hypothetical protein Clocel_0357
Clocel_0358	327.11	28	285.61	27	218.68	16	822.91	84	excinuclease ABC subunit B
Clocel_0359	715.98	67	495.22	84	243	37	1388.32	191	excinuclease ABC subunit A
Clocel_0360	-	-	-	-	24.09	1	25.06	6	fibronectin type III domain-containing protein
Clocel_0366	66.92	8	-	-	26.41	3	66.79	8	Carbonate dehydratase
Clocel_0367	60.5	9	33.62	5	-	-	-	-	para-aminobenzoate synthase subunit I
Clocel_0368	70.93	8	-	-	-	-	-	-	class IV aminotransferase
Clocel_0369	-	-	-	-	38.82	1	-	-	FHA domain-containing protein
Clocel_0371	18.36	5	63.59	5	186.76	13	61.08	3	penicillin-binding protein transpeptidase
Clocel_0372	184.21	27	-	-	-	-	28.52	8	excinuclease ABC subunit C
Clocel_0373	297.76	24	203.55	28	272.79	25	288.58	52	PHP domain-containing protein
Clocel_0374	208.44	13	265.33	20	206.51	14	439.74	32	UDP-N-acetylenolpyruvoylglucosamine reductase
Clocel_0375	160.68	26	253.83	23	327.42	23	386.32	28	hypothetical protein Clocel_0375
Clocel_0376	42.25	4	95.37	7	37.56	6	265.57	20	hypothetical protein Clocel_0376
Clocel_0377	39.21	8	-	-	111.39	17	97.35	17	hypothetical protein Clocel_0377
Clocel_0378	256.97	33	266.04	32	376.79	37	375.23	33	transcriptional regulator, LacI family
Clocel_0379	678.26	77	960.68	87	248.06	26	597.4	91	rubrerythrin
Clocel_0386	-	-	-	-	27.49	2	27.12	9	DNA polymerase III subunit alpha
Clocel_0388	-	-	27.66	5	-	-	43.05	15	6-phosphofructokinase
Clocel_0389	2784.57	290	2326.61	245	3058.02	340	1884.67	255	pyruvate kinase
Clocel_0391	1754.48	159	2850.27	268	4492.76	478	1294.98	111	glycosyltransferase
Clocel_0392	56.25	25	813.76	65	170.15	33	802.09	73	class II fumarate hydratase
Clocel_0393	162.15	21	374.2	43	369.02	53	439.26	43	malic protein NAD-binding
Clocel_0395	-	-	-	-	-	-	75.94	5	RNA methyltransferase, TrmA family
Clocel_0396	-	-	23.63	1	-	-	-	-	short-chain dehydrogenase/reductase SDR
Clocel_0407	34.88	1	-	-	-	-	74.86	7	glycoside hydrolase family protein
Clocel_0410	325.49	40	155.76	17	44.14	3	230.81	31	chorismate mutase
Clocel_0412	-	-	34.65	3	-	-	-	-	two component transcriptional regulator, winged helix family
Clocel_0414	13.78	2	-	-	-	-	-	-	hypothetical protein Clocel_0414
Clocel_0416	-	-	33.17	18	-	-	-	-	hypothetical protein Clocel_0416
Clocel_0419	524.91	27	183.93	16	160.52	7	92.95	9	putative GAF sensor protein
Clocel_0423	-	-	40.9	2	-	-	49.57	7	hypothetical protein Clocel_0423
Clocel_0424	-	-	-	-	-	-	57.91	2	ybaK/ebsC protein
Clocel_0425	97.03	5	-	-	-	-	-	-	phosphodiesterase, MJ0936 family
Clocel_0426	141.61	14	-	-	-	-	-	-	UBA/THIF-type NAD/FAD binding protein
Clocel_0427	69.9	5	-	-	-	-	-	-	hypothetical protein Clocel_0427
Clocel_0430	66.77	20	-	-	53.48	5	50.55	10	hypothetical protein Clocel_0430
Clocel_0432	-	-	-	-	-	-	88.14	6	ABC transporter
Clocel_0435	-	-	52.29	7	146.3	18	81.21	7	family 3 extracellular solute-binding protein
Clocel_0437	41.25	8	32.25	3	-	-	54.92	6	ABC transporter
Clocel_0439	-	-	-	-	-	-	22.97	4	thiamine pyrophosphate TPP-binding domain-containing protein
Clocel_0447	-	-	47.78	5	-	-	-	-	integral membrane sensor signal transduction histidine kinase
Clocel_0450	26.16	1	-	-	-	-	31.32	6	hypothetical protein Clocel_0450
Clocel_0453	19.36	1	-	-	-	-	-	-	short-chain dehydrogenase/reductase SDR
Clocel_0455	-	-	40.83	11	-	-	29.9	12	ABC transporter
Clocel_0458	-	-	39.24	2	-	-	-	-	CopY family transcriptional repressor
Clocel_0459	38.51	2	35.22	5	30.33	9	32.76	5	peptidase M56 BlaR1
Clocel_0460	-	-	-	-	38.45	2	-	-	periplasmic binding protein/LacI transcriptional regulator
Clocel_0461	-	-	-	-	-	-	30.75	7	integrase catalytic subunit
Clocel_0462	-	-	46.92	2	-	-	94.88	7	transposase IS3/IS911 family protein
Clocel_0464	-	-	-	-	-	-	65.23	9	transcriptional activator ligand binding domain-containing protein
Clocel_0466	324.64	54	410.98	57	72.43	8	249.81	53	Dockerin type 1
Clocel_0467	-	-	-	-	-	-	35.49	3	transcriptional regulator, XRE family
Clocel_0471	-	-	-	-	-	-	46.14	5	ABC transporter
Clocel_0473	-	-	22.42	1	-	-	-	-	type 11 methyltransferase
Clocel_0474	-	-	-	-	-	-	27	1	hypothetical protein Clocel_0474
Clocel_0476	307.27	32	576.39	67	989.51	89	430.95	42	methyl-accepting chemotaxis sensory transducer with Cache sensor
Clocel_0479	67.16	5	-	-	-	-	-	-	methyl-accepting chemotaxis sensory transducer
Clocel_0480	-	-	177.68	12	72.89	13	191.86	11	methyl-accepting chemotaxis sensory transducer
Clocel_0484	136.01	8	297.29	23	-	-	202.18	14	methyl-accepting chemotaxis sensory transducer
Clocel_0485	-	-	42.61	3	-	-	-	-	hypothetical protein Clocel_0485
Clocel_0486	-	-	29.94	3	-	-	-	-	polysaccharide deacetylase
Clocel_0490	-	-	-	-	38.65	3	-	-	biotin synthase
Clocel_0493	82.9	15	440.57	42	356.81	37	624.87	65	dihydroxy-acid dehydratase
Clocel_0494	27.78	1	-	-	22.04	2	-	-	GntR family transcriptional regulator
Clocel_0499	-	-	51.33	2	26.81	3	58.94	12	cyclase family protein
Clocel_0502	-	-	-	-	31.6	3	33.42	3	hypothetical protein Clocel_0502
Clocel_0504	51.78	9	209.97	19	90.51	7	225.24	7	homocysteine S-methyltransferase
Clocel_0509	158.81	13	89.42	9	56.66	4	67.19	4	Pfpi family intracellular protease
Clocel_0510	3051.64	278	3822.64	445	1979.22	280	4558.67	575	Heat shock protein Hsp90-like
Clocel_0511	-	-	25.95	2	-	-	22.34	2	diguanylate cyclase/phosphodiesterase
Clocel_0512	21.44	2	-	-	-	-	-	-	methylated-DNA--protein-cysteine methyltransferase
Clocel_0513	190.55	32	435.29	39	352.86	35	3331.19	393	extracellular solute-binding protein
Clocel_0514	-	-	-	-	-	-	57.26	10	binding-protein-dependent transport system inner membrane protein
Clocel_0515	-	-	-	-	-	-	64.2	6	binding-protein-dependent transport system inner membrane protein
Clocel_0516	-	-	-	-	-	-	605.4	69	4-alpha-glucanotransferase
Clocel_0517	-	-	-	-	-	-	30.33	2	transcriptional regulator, LacI family
Clocel_0518	73.79	5	-	-	-	-	-	-	transcriptional regulator, LacI family
Clocel_0519	149.93	45	54.51	16	161.67	13	1479.02	164	glycogen/starch/alpha-glucan phosphorylase
Clocel_0520	35.17	4	66.09	4	-	-	24.75	3	hypothetical protein Clocel_0520
Clocel_0527	-	-	-	-	30.4	2	-	-	phosphoadenosine phosphosulfate reductase
Clocel_0528	35.22	9	22.22	10	24.08	4	27.2	9	sulfate adenylyltransferase, large subunit
Clocel_0530	-	-	285.59	14	122.34	6	256.47	13	N-acetyltransferase GCN5
Clocel_0533	-	-	40.95	1	30.79	2	96.17	3	peroxiredoxin
Clocel_0538	42.02	15	52	11	50.29	16	42.79	9	hypothetical protein Clocel_0538
Clocel_0541	1022.81	92	1275.32	122	1003.4	104	1131.99	117	methyl-accepting chemotaxis sensory transducer
Clocel_0542	58.66	22	-	-	210.19	13	108.32	27	methyl-accepting chemotaxis sensory transducer with Cache sensor
Clocel_0546	31.12	5	31.92	6	-	-	-	-	Lecithin:cholesterol acyltransferase
Clocel_0547	-	-	-	-	-	-	333.33	35	methyl-accepting chemotaxis sensory transducer
Clocel_0548	-	-	-	-	-	-	27.84	12	extracellular solute-binding protein
Clocel_0549	149.39	26	29.74	4	211.75	33	28.27	8	hypothetical protein Clocel_0549
Clocel_0550	809.02	63	663.62	68	711.42	49	535.62	45	Bacteriocin class II, amylovorin-like
Clocel_0551	606.14	199	344.9	38	55.44	11	104.96	12	Bacteriocin class II, amylovorin-like
Clocel_0552	582.1	70	479.57	91	233.4	23	460	65	hypothetical protein Clocel_0552
Clocel_0553	9239.05	470	7374.11	638	9296.87	661	11060.5	1028	fructose-1,6-bisphosphate aldolase
Clocel_0554	2498.69	125	1605.13	98	1894.96	118	1610.48	87	carbonic anhydrase
Clocel_0555	-	-	-	-	27.78	4	26.22	5	protein-tyrosine-phosphatase
Clocel_0556	44.29	7	364.45	22	459.1	24	70.84	5	capsular exopolysaccharide family protein
Clocel_0557	-	-	-	-	74.32	11	34.31	6	lipopolysaccharide biosynthesis protein
Clocel_0558	47.69	14	301.73	53	82.83	14	256.41	46	mannose-1-phosphate guanylyltransferase
Clocel_0560	110.86	17	167.33	28	89.54	11	98.18	37	Alpha-galactosidase
Clocel_0571	43.97	8	17.52	3	41.73	12	95.37	21	DEAD/DEAH box helicase
Clocel_0575	82.14	8	-	-	74.19	7	219.6	24	methyl-accepting chemotaxis sensory transducer
Clocel_0576	441.73	59	937.57	130	647.11	60	1243.96	135	methyl-accepting chemotaxis sensory transducer
Clocel_0577	-	-	35.88	3	-	-	-	-	ABC transporter
Clocel_0578	-	-	20.9	1	-	-	-	-	hypothetical protein Clocel_0578
Clocel_0580	-	-	36.94	4	-	-	-	-	hypothetical protein Clocel_0580
Clocel_0582	39.43	4	22.58	2	-	-	74.41	18	ABC transporter
Clocel_0584	-	-	-	-	-	-	26.54	4	ABC transporter
Clocel_0585	111.87	11	21.25	3	44.48	6	102.37	15	hypothetical protein Clocel_0585
Clocel_0586	22.44	5	-	-	-	-	-	-	hypothetical protein Clocel_0586
Clocel_0587	53.82	9	-	-	66.36	2	-	-	hypothetical protein Clocel_0587
Clocel_0588	138.44	14	-	-	-	-	19.37	6	hypothetical protein Clocel_0588
Clocel_0589	621.26	46	1911.65	156	-	-	45.25	11	alpha-L-fucosidase
Clocel_0590	2833.66	225	9211.36	905	257.98	41	729.52	108	xylose isomerase
Clocel_0591	455.28	66	5982.92	471	202.76	28	462.74	51	transaldolase
Clocel_0592	432.73	79	1690.97	239	196.06	29	83.02	27	xylulokinase
Clocel_0593	96.27	21	19.62	7	21.62	11	73.94	14	peptide methionine sulfoxide reductase
Clocel_0594	187.76	41	76.33	20	-	-	-	-	ROK family protein
Clocel_0597	25.4	1	23.62	3	407.23	31	-	-	hypothetical protein Clocel_0597
Clocel_0602	-	-	-	-	32.64	2	-	-	methyl-accepting chemotaxis sensory transducer with Cache sensor
Clocel_0603	39.16	15	-	-	-	-	-	-	AraC family transcriptional regulator
Clocel_0606	-	-	-	-	19.38	3	86.66	14	uracil-DNA glycosylase
Clocel_0608	-	-	-	-	-	-	29.64	2	ABC-2 type transporter
Clocel_0609	86.81	6	115.8	16	118.89	10	511.01	38	ABC transporter
Clocel_0610	29.55	15	69.83	16	-	-	90.29	31	family 2 glycosyl transferase
Clocel_0611	-	-	-	-	-	-	31.36	3	family 2 glycosyl transferase
Clocel_0612	30.27	1	-	-	-	-	-	-	group 1 glycosyl transferase
Clocel_0613	-	-	34.35	5	-	-	-	-	family 2 glycosyl transferase
Clocel_0614	-	-	-	-	43.75	5	-	-	V-type H+-translocating pyrophosphatase
Clocel_0619	712.36	91	792.93	81	301.74	27	591.37	59	glycoside hydrolase family protein
Clocel_0621	-	-	32.89	10	-	-	32.53	17	SMC domain-containing protein
Clocel_0622	741.93	23	1107.74	70	1065.25	92	2016.97	130	signal peptidase I
Clocel_0625	39.76	26	-	-	34.44	2	90.12	20	UvrD/REP helicase
Clocel_0627	27.19	4	30.02	2	-	-	-	-	cation diffusion facilitator family transporter
Clocel_0628	162.89	34	1177.14	106	240.73	16	1502.08	106	hypothetical protein Clocel_0628
Clocel_0629	25.53	5	23.2	5	36.01	12	23.24	8	Aldehyde Dehydrogenase
Clocel_0630	-	-	-	-	94.93	2	27.22	3	hypothetical protein Clocel_0630
Clocel_0631	63.28	6	82.97	13	65.5	13	99.92	39	aspartyl aminopeptidase
Clocel_0634	19.9	3	-	-	-	-	42.8	6	aspartate kinase
Clocel_0635	81.32	27	371.08	38	699.11	49	397.48	57	diaminopimelate decarboxylase
Clocel_0636	-	-	-	-	-	-	15.18	1	transcriptional regulator, XRE family
Clocel_0637	126.1	21	110.65	20	282.49	29	429.81	61	cobalamin B12-binding domain-containing protein
Clocel_0638	128.34	19	383.28	41	451.46	47	803.38	94	hypothetical protein Clocel_0638
Clocel_0639	274.68	20	176.12	21	595.21	53	323.1	51	ABC transporter
Clocel_0640	31.19	8	-	-	-	-	25.86	8	fibronectin type III domain-containing protein
Clocel_0642	60.68	9	41.03	14	53.44	14	121.91	34	D-isomer specific 2-hydroxyacid dehydrogenase NAD-binding subunit
Clocel_0643	56.89	16	-	-	24.89	2	-	-	small GTP-binding protein
Clocel_0646	-	-	24.56	5	31.63	7	-	-	glycosyltransferase
Clocel_0649	439.23	64	163.54	33	114.47	13	372.24	85	tryptophanyl-tRNA synthetase
Clocel_0657	99.21	9	-	-	44.91	7	240.01	20	oxidoreductase domain-containing protein
Clocel_0658	36.71	7	50.78	8	86.59	3	479.21	64	hypothetical protein Clocel_0658
Clocel_0659	-	-	-	-	-	-	61.56	4	hypothetical protein Clocel_0659
Clocel_0660	73.26	6	30.98	8	29.3	2	70.7	31	ABC transporter
Clocel_0662	-	-	33.59	11	-	-	-	-	integral membrane sensor signal transduction histidine kinase
Clocel_0663	224.02	21	149.65	10	71.16	7	798.48	63	two component transcriptional regulator, winged helix family
Clocel_0664	324.1	29	244.96	29	468.6	42	423.43	53	cof family hydrolase
Clocel_0666	1142.67	66	258.64	30	464.28	43	732.24	86	peptide chain release factor 3
Clocel_0667	725.86	49	169.17	24	245.78	17	557.84	54	hypothetical protein Clocel_0667
Clocel_0668	359.53	23	1038.27	69	541.83	27	742.21	28	CDGSH-type zinc finger protein
Clocel_0669	62.67	6	134.27	29	70.76	7	78.56	29	putative transcriptional regulator
Clocel_0670	181.03	46	576.98	65	397.67	46	467.65	69	tyrosyl-tRNA synthetase
Clocel_0671	24.1	10	194.21	45	90.71	10	131.82	19	hypothetical protein Clocel_0671
Clocel_0674	-	-	-	-	32.06	2	-	-	tRNA pseudouridine synthase A
Clocel_0675	68.34	29	175.44	42	62.17	23	105.54	37	hypothetical protein Clocel_0675
Clocel_0677	139.01	40	266.53	32	157.65	34	286.49	39	FAD-dependent pyridine nucleotide-disulfide oxidoreductase
Clocel_0678	1725.64	232	2070.85	296	1307.76	174	2085.85	254	methyl-accepting chemotaxis sensory transducer
Clocel_0679	247.53	19	289.92	33	170.6	28	393.68	53	hypothetical protein Clocel_0679
Clocel_0680	61.31	4	-	-	-	-	-	-	peptidase U61 LD-carboxypeptidase A
Clocel_0682	67.48	11	78.9	2	151.23	4	152.7	5	thiamine-phosphate pyrophosphorylase
Clocel_0683	-	-	-	-	29.64	1	-	-	thiamine biosynthesis protein ThiF
Clocel_0684	26.28	6	153.53	15	115.47	19	196.39	19	thiazole biosynthesis protein ThiH
Clocel_0685	105.24	21	160.64	45	395.28	47	108.63	38	thiazole biosynthesis family protein
Clocel_0688	-	-	-	-	-	-	33.41	2	hypothetical protein Clocel_0688
Clocel_0689	1597.29	106	462.42	56	564.73	81	698.87	111	putative threonyl-tRNA synthetase/uridine kinase
Clocel_0693	2480.63	193	827.58	47	136.42	16	961.6	70	D-alanine--D-alanine ligase
Clocel_0705	-	-	-	-	30.74	1	-	-	methyl-accepting chemotaxis sensory transducer with Cache sensor
Clocel_0707	-	-	39.86	3	15.93	1	-	-	hypothetical protein Clocel_0707
Clocel_0708	101.04	6	181.92	13	478.33	28	404.72	22	cof family hydrolase
Clocel_0709	-	-	71.85	9	-	-	143.03	4	tRNA/rRNA methyltransferase SpoU
Clocel_0710	100.91	14	121.64	22	59.81	17	322.92	66	degV family protein
Clocel_0711	3232.44	302	7423.63	487	5686.8	351	11724.1	648	basic membrane lipoprotein
Clocel_0712	323.18	60	303.45	55	81.33	19	434.62	96	ABC transporter
Clocel_0713	23.67	6	-	-	-	-	-	-	inner-membrane translocator
Clocel_0715	67.16	5	-	-	133.77	11	-	-	methyl-accepting chemotaxis sensory transducer with Cache sensor
Clocel_0718	70.2	4	-	-	-	-	-	-	Cro/CI family transcriptional regulator
Clocel_0719	45061.9	2489	7253.02	729	13387.3	1363	4247.69	536	glyceraldehyde-3-phosphate dehydrogenase, type I
Clocel_0720	13581.4	958	7301.94	698	21395.2	1657	8841.24	753	phosphoglycerate kinase
Clocel_0721	6965.15	517	3518.18	316	2783.28	295	1795.01	185	triosephosphate isomerase
Clocel_0722	5716.2	391	2085.89	318	2663.04	388	2825.55	412	phosphoglycerate mutase
Clocel_0723	-	-	-	-	-	-	29.64	3	glycosyl transferase family protein
Clocel_0724	33.13	7	-	-	-	-	-	-	glycosyl transferase family protein
Clocel_0725	149.7	32	349.84	37	-	-	378.47	49	amino acid adenylation domain-containing protein
Clocel_0726	-	-	-	-	-	-	30.36	16	amino acid adenylation domain-containing protein
Clocel_0727	-	-	50.55	2	-	-	126	14	hypothetical protein Clocel_0727
Clocel_0730	95.09	19	458.29	26	279.73	12	441.42	44	enolase
Clocel_0731	-	-	-	-	-	-	65.81	2	preprotein translocase subunit SecG
Clocel_0732	114.24	11	43.92	12	-	-	71.68	8	ribonuclease R
Clocel_0733	77.69	14	61.03	6	27.1	2	457.38	69	polysaccharide lyase family 9-like pectate lyase
Clocel_0735	88.75	9	399.23	21	-	-	148.71	12	hypothetical protein Clocel_0735
Clocel_0736	-	-	42.92	3	-	-	20.14	8	SsrA-binding protein
Clocel_0740	58.04	13	93.76	7	-	-	68.8	12	bacteriocin ABC transporter
Clocel_0742	-	-	-	-	-	-	26.99	3	secretion protein HlyD family protein
Clocel_0744	13.23	1	-	-	-	-	-	-	hypothetical protein Clocel_0744
Clocel_0751	79.27	4	36.87	6	-	-	90.32	11	DNA-cytosine methyltransferase
Clocel_0752	104.58	30	304.03	46	316.68	55	785.89	107	hypothetical protein Clocel_0752
Clocel_0766	154.12	19	-	-	-	-	59.6	2	helix-turn-helix domain-containing protein
Clocel_0767	27.92	4	45.61	5	117.51	11	278.88	16	hypothetical protein Clocel_0767
Clocel_0790	90.56	19	215.75	45	515.92	60	339.46	60	hypothetical protein Clocel_0790
Clocel_0803	56.44	6	26.16	3	111.75	8	-	-	hypothetical protein Clocel_0803
Clocel_0810	28.15	9	32.81	13	27.35	21	58.67	16	transcription activator effector binding
Clocel_0816	69.21	14	107.14	13	-	-	72.62	22	bacteriocin ABC transporter
Clocel_0822	-	-	-	-	-	-	21.13	4	hypothetical protein Clocel_0822
Clocel_0823	-	-	25.03	6	-	-	-	-	hypothetical protein Clocel_0823
Clocel_0826	266.22	32	106.43	7	-	-	195.37	18	hypothetical protein Clocel_0826
Clocel_0827	211.59	52	55.05	12	138.82	7	182.36	15	hypothetical protein Clocel_0827
Clocel_0828	30.05	4	-	-	-	-	-	-	DEAD/DEAH box helicase
Clocel_0829	34.4	5	28.46	7	-	-	47.48	13	hypothetical protein Clocel_0829
Clocel_0833	-	-	37.29	3	-	-	-	-	M protein-like MukB domain-containing protein
Clocel_0835	22.54	1	32.09	3	20.32	2	-	-	putative DNA helicase
Clocel_0849	-	-	31.37	3	-	-	-	-	hypothetical protein Clocel_0849
Clocel_0851	-	-	-	-	36.47	3	-	-	metallophosphoesterase
Clocel_0857	-	-	25.05	1	43.13	3	114.12	17	amidohydrolase
Clocel_0858	36.07	2	-	-	-	-	-	-	hypothetical protein Clocel_0858
Clocel_0866	-	-	-	-	-	-	34.84	2	2\'-5\' RNA ligase
Clocel_0869	36.49	3	-	-	-	-	-	-	periplasmic binding protein
Clocel_0872	-	-	-	-	-	-	57.78	2	ABC transporter
Clocel_0873	33.16	5	-	-	-	-	37.09	10	pectate lyase/Amb allergen
Clocel_0886	1288.58	135	312.55	33	403.01	34	197.4	29	methyl-accepting chemotaxis sensory transducer
Clocel_0887	-	-	-	-	92.97	8	-	-	3-oxoacyl-ACP synthase
Clocel_0888	75.97	22	54.2	16	37.73	5	-	-	AMP-dependent synthetase and ligase
Clocel_0900	54.2	9	-	-	-	-	-	-	hypothetical protein Clocel_0900
Clocel_0902	-	-	-	-	26.12	3	38.21	2	integral membrane sensor signal transduction histidine kinase
Clocel_0903	38.25	4	-	-	-	-	-	-	ABC transporter
Clocel_0905	57.15	17	-	-	-	-	-	-	cellulase
Clocel_0906	239.92	20	664.5	46	951.21	72	339.24	22	peptidase domain-containing protein
Clocel_0907	31.79	9	37.7	11	-	-	37.18	9	alpha-acetolactate decarboxylase
Clocel_0908	25.81	7	37.74	2	-	-	27.74	9	purine nucleoside phosphorylase
Clocel_0912	-	-	21.38	11	-	-	-	-	cellulase
Clocel_0914	-	-	-	-	53.11	3	-	-	CARDB domain-containing protein
Clocel_0916	-	-	-	-	36.14	1	-	-	AraC family transcriptional regulator
Clocel_0917	137.17	17	281.87	36	-	-	-	-	glycoside hydrolase family protein
Clocel_0929	69.97	4	55.41	6	-	-	168.49	10	hypothetical protein Clocel_0929
Clocel_0930	-	-	65.07	6	-	-	73.8	10	glycoside hydrolase family protein
Clocel_0932	31.29	1	55.42	9	-	-	-	-	Methionine--tRNA ligase
Clocel_0939	-	-	-	-	29.66	6	-	-	hypothetical protein Clocel_0939
Clocel_0943	-	-	-	-	37.96	8	57.52	5	hypothetical protein Clocel_0943
Clocel_0947	-	-	-	-	-	-	36.58	5	HAD-superfamily hydrolase
Clocel_0949	-	-	47.84	5	-	-	118.54	5	N-acetyltransferase GCN5
Clocel_0950	-	-	-	-	-	-	50.82	16	ECF subfamily RNA polymerase sigma-24 subunit
Clocel_0955	-	-	-	-	-	-	50.75	9	hypothetical protein Clocel_0955
Clocel_0956	-	-	-	-	-	-	249.76	36	hypothetical protein Clocel_0956
Clocel_0958	146.19	8	-	-	24.9	4	612.68	54	N-acetyltransferase GCN5
Clocel_0965	-	-	-	-	37.01	3	-	-	Hpt domain-containing protein
Clocel_0970	34.23	5	-	-	27.01	3	-	-	apurinic endonuclease Apn1
Clocel_0971	-	-	-	-	29.71	5	34.64	8	periplasmic binding protein/LacI transcriptional regulator
Clocel_0972	52.74	19	-	-	-	-	-	-	ABC transporter
Clocel_0975	-	-	-	-	32.19	1	-	-	hypothetical protein Clocel_0975
Clocel_0976	-	-	41.13	3	24.24	4	-	-	hypothetical protein Clocel_0976
Clocel_0977	77.94	8	322.54	55	117.87	19	1011.48	107	hypothetical protein Clocel_0977
Clocel_0978	15.63	5	-	-	-	-	-	-	adenosine/AMP deaminase
Clocel_0981	26.29	9	34.23	6	-	-	-	-	Ig domain-containing protein
Clocel_0982	36.15	9	-	-	-	-	-	-	Kelch repeat type 1-containing protein
Clocel_0983	25.55	5	30.15	4	-	-	30.29	6	glycoside hydrolase family protein
Clocel_0990	-	-	49.15	1	-	-	-	-	fibronectin type III domain-containing protein
Clocel_0991	264.78	24	125.88	31	130.11	14	201.25	35	hypothetical protein Clocel_0991
Clocel_0997	567.57	62	991.15	76	146.96	14	677.45	61	SpoOM family protein
Clocel_0999	-	-	-	-	-	-	26.57	7	Dockerin type 1
Clocel_1002	-	-	-	-	-	-	34.77	6	sulfite reductase subunit A
Clocel_1009	-	-	-	-	-	-	19.05	7	glycoside hydrolase family protein
Clocel_1010	402.12	58	359.85	54	239.3	17	310.57	54	Dockerin type 1
Clocel_1014	42.05	8	35.81	8	60.1	5	122.86	18	N-acetyltransferase GCN5
Clocel_1015	-	-	-	-	28.58	5	44.39	5	hypothetical protein Clocel_1015
Clocel_1016	430.14	34	-	-	-	-	230.65	14	transcriptional antiterminator BglG
Clocel_1017	945.2	74	74.58	9	-	-	220.52	26	PTS system beta-glucoside-specific transporter subunit IIABC
Clocel_1018	156.67	30	26.89	5	-	-	85.96	21	glycoside hydrolase family 1
Clocel_1019	203.81	27	64.79	6	-	-	86.23	16	glycoside hydrolase family 1
Clocel_1020	444.32	42	65.56	11	52.79	2	242.96	21	glycoside hydrolase family 1
Clocel_1021	114.71	11	188.94	28	92.94	9	53.61	6	cold-shock DNA-binding domain-containing protein
Clocel_1023	-	-	-	-	205.99	29	-	-	methyl-accepting chemotaxis sensory transducer
Clocel_1024	-	-	-	-	-	-	29.48	3	DEAD/DEAH box helicase
Clocel_1032	-	-	33.97	2	47.38	2	-	-	cadmium-translocating P-type ATPase
Clocel_1033	-	-	-	-	-	-	37.17	4	hypothetical protein Clocel_1033
Clocel_1037	44.86	7	-	-	-	-	-	-	peptidase U32
Clocel_1038	397.93	21	-	-	-	-	-	-	DNA methylase N-4/N-6 domain-containing protein
Clocel_1039	59.06	16	66.94	16	-	-	51.87	12	glycine hydroxymethyltransferase
Clocel_1051	70.81	5	167.81	27	1296.68	163	327.19	30	pyridoxamine 5'-phosphate oxidase-like FMN-binding protein
Clocel_1060	-	-	-	-	-	-	27.03	3	3-demethylubiquinone-9 3-methyltransferase
Clocel_1063	42.07	3	-	-	-	-	37.01	3	xylose isomerase domain-containing protein TIM barrel
Clocel_1066	-	-	-	-	-	-	41.37	2	hypothetical protein Clocel_1066
Clocel_1068	-	-	32.14	1	-	-	-	-	transcription activator effector binding
Clocel_1069	40.55	1	45.9	4	-	-	-	-	AraC family transcriptional regulator
Clocel_1072	141.79	10	23.7	14	16	1	-	-	glycoside hydrolase family protein
Clocel_1076	-	-	-	-	-	-	14.37	1	response regulator receiver protein
Clocel_1080	-	-	24.21	1	-	-	30.65	7	hemerythrin-like metal-binding protein
Clocel_1083	26.04	4	-	-	-	-	-	-	transcriptional regulator, LysR family
Clocel_1084	59.5	4	84.49	10	112.24	13	136.42	9	regulatory protein ArsR
Clocel_1085	236.03	26	1114.03	129	632.41	45	831.78	73	dinitrogenase iron-molybdenum cofactor biosynthesis protein
Clocel_1087	171.65	12	42.83	10	-	-	25.07	4	hypothetical protein Clocel_1087
Clocel_1104	48.31	9	105.55	12	-	-	85.4	17	AAA ATPase
Clocel_1105	199.16	32	75.22	43	250.71	40	1090.01	104	cysteinyl-tRNA synthetase
Clocel_1111	-	-	104.75	18	104.77	15	-	-	G-D-S-L family lipolytic protein
Clocel_1114	27.79	9	106.65	22	33.79	10	66.56	11	Type I site-specific deoxyribonuclease
Clocel_1115	-	-	-	-	-	-	54.73	12	filamentation induced by cAMP protein fic
Clocel_1116	49.1	2	32.93	3	44.83	3	26.92	6	adenine-specific DNA-methyltransferase
Clocel_1118	70.37	31	37.97	2	-	-	-	-	transposase YhgA family protein
Clocel_1133	19.43	4	-	-	-	-	-	-	D-galactose-binding periplasmic protein
Clocel_1134	546.48	62	504.25	106	4727.52	456	1245.83	186	LPXTG-motif cell wall anchor domain-containing protein
Clocel_1140	767.58	68	937.5	68	682.9	46	949.01	91	iron-containing alcohol dehydrogenase
Clocel_1145	-	-	-	-	24.03	16	-	-	Dockerin type 1
Clocel_1148	644.02	49	1053.43	100	2115	117	1343.8	104	esterase
Clocel_1149	1689.84	168	2340.16	182	1871.79	178	2233.89	197	phosphoenolpyruvate carboxylase
Clocel_1150	42.97	3	30.98	4	-	-	-	-	glycoside hydrolase family protein
Clocel_1151	176.15	26	976.05	121	432.63	23	304.92	37	methyl-accepting chemotaxis sensory transducer
Clocel_1155	-	-	-	-	25.81	1	-	-	hydrogenase (NiFe) small subunit HydA
Clocel_1158	26.51	1	-	-	-	-	19.26	2	hydrogenase nickel incorporation protein HypA
Clocel_1161	-	-	-	-	35.77	9	-	-	hydrogenase expression/formation protein HypD
Clocel_1163	-	-	27.52	2	-	-	-	-	D-galactose-binding periplasmic protein
Clocel_1165	26.73	1	-	-	-	-	-	-	carboxyl-terminal protease
Clocel_1167	28.83	8	-	-	-	-	-	-	two component transcriptional regulator, winged helix family
Clocel_1168	35.32	7	-	-	36	7	35.14	3	integral membrane sensor signal transduction histidine kinase
Clocel_1171	63.95	3	-	-	-	-	-	-	cadmium resistance transporter
Clocel_1172	-	-	-	-	-	-	50.33	17	Pectate lyase/Amb allergen
Clocel_1173	-	-	61.68	7	-	-	227	36	transcriptional regulator, LacI family
Clocel_1179	-	-	95.82	9	49.59	1	79.37	6	response regulator receiver and SARP domain-containing protein
Clocel_1180	1254.84	122	58.5	15	137.26	12	-	-	hypothetical protein Clocel_1180
Clocel_1181	1018.29	91	-	-	155.51	5	-	-	hypothetical protein Clocel_1181
Clocel_1182	1428.49	155	-	-	132.24	7	-	-	hypothetical protein Clocel_1182
Clocel_1183	77.34	10	55.95	11	60.73	6	-	-	fibronectin type III domain-containing protein
Clocel_1184	4420.47	411	10340.8	766	11299.3	575	3153.12	251	fibronectin type III domain-containing protein
Clocel_1186	-	-	35	12	26.11	1	40.35	11	hypothetical protein Clocel_1186
Clocel_1188	45.69	4	55.51	4	-	-	-	-	ABC transporter
Clocel_1191	275.22	35	200.52	32	714.73	53	149.43	17	extracellular ligand-binding receptor
Clocel_1192	-	-	41.17	7	-	-	54.55	7	ABC transporter
Clocel_1193	-	-	-	-	-	-	32.83	1	ABC transporter
Clocel_1194	-	-	-	-	-	-	18.8	1	amine oxidase
Clocel_1206	32.19	7	102	21	33.22	8	47.89	16	7-cyano-7-deazaguanine reductase
Clocel_1207	79.14	13	77.83	20	112.25	30	287.71	41	exsB protein
Clocel_1209	96.2	9	-	-	-	-	120.88	9	methyl-accepting chemotaxis sensory transducer
Clocel_1210	37.23	4	29.42	6	-	-	27.94	9	Ig domain-containing protein, partial
Clocel_1211	90.08	12	124.99	25	325	18	-	-	Ig domain-containing protein
Clocel_1212	28.82	5	77.96	10	53.53	3	143.76	16	nitroreductase
Clocel_1215	32.89	2	-	-	-	-	-	-	DeoR family transcriptional regulator
Clocel_1217	-	-	33.96	1	-	-	-	-	hypothetical protein Clocel_1217
Clocel_1222	-	-	-	-	-	-	20.29	5	ABC transporter
Clocel_1225	-	-	-	-	60.37	12	28.77	1	peptidase S8 and S53 subtilisin kexin sedolisin
Clocel_1227	29.95	2	-	-	-	-	-	-	peptidase S8 and S53 subtilisin kexin sedolisin
Clocel_1233	-	-	-	-	30.68	2	-	-	cyclase family protein
Clocel_1238	-	-	-	-	-	-	37.92	7	ABC transporter
Clocel_1239	-	-	-	-	-	-	158.95	11	ABC transporter
Clocel_1240	-	-	-	-	-	-	25.53	1	HAD-superfamily hydrolase
Clocel_1241	-	-	-	-	-	-	286.57	37	alpha-N-arabinofuranosidase
Clocel_1243	291.63	46	961.78	53	1087	67	4924.3	337	extracellular solute-binding protein
Clocel_1244	-	-	-	-	-	-	43.98	6	binding-protein-dependent transport system inner membrane protein
Clocel_1245	-	-	-	-	-	-	34.25	4	binding-protein-dependent transport system inner membrane protein
Clocel_1247	46.82	5	-	-	-	-	-	-	hypothetical protein Clocel_1247
Clocel_1251	30	6	256.67	23	176.2	12	245.49	22	ArsR family transcriptional regulator
Clocel_1253	-	-	-	-	-	-	29.88	5	regulatory protein GntR HTH
Clocel_1254	640.14	51	77.51	11	195.68	21	588.18	85	L-arabinose isomerase
Clocel_1255	-	-	58.26	10	68.75	15	397.58	35	class II aldolase/adducin family protein
Clocel_1256	903.25	22	819.97	29	682.04	39	2102.66	103	transaldolase
Clocel_1257	35	13	80.66	15	91.91	9	668	75	transketolase
Clocel_1262	-	-	-	-	38.89	3	42.96	2	hypothetical protein Clocel_1262
Clocel_1263	52.98	3	-	-	70.14	14	39.82	3	hypothetical protein Clocel_1263
Clocel_1265	83.21	30	222.44	26	226.71	55	432.18	47	alanine racemase
Clocel_1266	-	-	24.07	5	-	-	-	-	hypothetical protein Clocel_1266
Clocel_1268	2703.94	194	1276.75	167	2958.16	216	2246.64	228	transketolase
Clocel_1269	1132.35	116	1291.9	173	1202.35	131	1671.5	153	transketolase
Clocel_1271	737.42	69	865.16	91	904.2	74	1575.8	168	cell division ATP-binding protein FtsE
Clocel_1272	70.65	11	438.44	50	228.81	27	516.47	76	hypothetical protein Clocel_1272
Clocel_1274	-	-	46.62	4	-	-	72.75	10	carboxyl-terminal protease
Clocel_1275	-	-	-	-	-	-	35.34	3	PDZ/DHR/GLGF domain-containing protein
Clocel_1279	412.98	40	136.62	25	212.65	38	164.42	32	shikimate 5-dehydrogenase
Clocel_1280	-	-	-	-	-	-	22.6	1	hypothetical protein Clocel_1280
Clocel_1281	153.71	25	112.13	9	202.85	5	229.82	19	methionine aminopeptidase
Clocel_1282	-	-	39.24	6	24.71	5	-	-	glycosyl hydrolase family protein
Clocel_1284	5061.3	511	3418.38	460	2311.85	317	2458.73	417	Glu/Leu/Phe/Val dehydrogenase
Clocel_1285	108.19	16	38.38	9	112.77	22	28.93	8	glycogen/starch/alpha-glucan phosphorylase
Clocel_1287	-	-	35.28	2	-	-	42.99	3	degV family protein
Clocel_1288	-	-	25.76	3	-	-	35	4	hypothetical protein Clocel_1288
Clocel_1289	-	-	-	-	-	-	47.2	2	hypothetical protein Clocel_1289
Clocel_1291	39.72	6	-	-	-	-	-	-	hypothetical protein Clocel_1291
Clocel_1295	-	-	-	-	-	-	36.52	4	ErfK/YbiS/YcfS/YnhG family protein
Clocel_1296	94.09	9	36.82	19	152.41	20	108.77	19	ErfK/YbiS/YcfS/YnhG family protein
Clocel_1300	816.96	139	419.25	92	740.25	153	795.75	107	phospho-2-dehydro-3-deoxyheptonate aldolase
Clocel_1303	26.93	2	-	-	-	-	-	-	cell envelope-related transcriptional attenuator
Clocel_1304	-	-	44.34	2	-	-	21.33	7	Alanyl-tRNA synthetase, class IIc-like
Clocel_1305	203.1	66	1748.87	202	671.79	115	2497.92	233	LPXTG-motif cell wall anchor domain-containing protein
Clocel_1306	-	-	90.13	18	-	-	154.03	46	hypothetical protein Clocel_1306
Clocel_1307	248.37	72	386.08	50	791.54	97	189.11	22	hypothetical protein Clocel_1307
Clocel_1311	3886.01	289	1461.61	232	2179.45	247	1480.1	194	argininosuccinate synthase
Clocel_1312	362.84	44	1889.43	123	1024.07	72	799.32	64	argininosuccinate lyase
Clocel_1313	23.86	3	-	-	-	-	100.13	26	ubiquitin-associated- domain-containing protein
Clocel_1314	45.97	11	-	-	-	-	48.89	15	two component transcriptional regulator, winged helix family
Clocel_1315	-	-	48.94	5	-	-	-	-	integral membrane sensor signal transduction histidine kinase
Clocel_1320	80.48	5	440.77	36	85.49	21	97.06	16	acetolactate synthase small subunit
Clocel_1321	137.67	20	271.46	27	171.08	16	460.13	39	2-isopropylmalate synthase
Clocel_1322	1918.95	137	1024.6	127	919.06	94	703.01	104	3-isopropylmalate dehydrogenase
Clocel_1323	957.71	85	663.4	80	767.88	85	684.58	72	dihydroxy-acid dehydratase
Clocel_1324	879.19	116	960.45	119	1797.36	141	1711.46	179	acetolactate synthase large subunit
Clocel_1325	2382.98	201	3110.31	240	2282.84	201	2908.33	216	ketol-acid reductoisomerase
Clocel_1326	1114.98	129	1230.34	164	1042.61	139	1369.17	146	branched-chain amino acid aminotransferase
Clocel_1327	35.25	21	-	-	26.2	3	45.98	6	SNF2-related protein
Clocel_1328	424.36	18	104.66	9	115.2	11	318.31	27	MgtE integral membrane protein
Clocel_1329	-	-	-	-	26.5	3	-	-	serine O-acetyltransferase
Clocel_1331	61.42	19	139.66	16	51.76	9	107.42	24	phospholipid/glycerol acyltransferase
Clocel_1333	-	-	40.73	1	-	-	35.8	1	alpha amylase
Clocel_1334	-	-	-	-	-	-	35.01	1	rubrerythrin
Clocel_1335	34.16	5	34.65	4	34.64	3	-	-	hypothetical protein Clocel_1335
Clocel_1337	-	-	32.52	1	-	-	-	-	CDP-diacylglycerol/serine O-phosphatidyltransferase
Clocel_1338	35.25	1	27.64	10	37.86	2	40.85	11	diacylglycerol kinase catalytic subunit
Clocel_1340	-	-	35.29	2	-	-	-	-	radical SAM protein
Clocel_1341	-	-	-	-	44.44	11	-	-	beta-galactosidase
Clocel_1343	39.81	1	47.55	6	-	-	72.78	3	transglutaminase domain-containing protein
Clocel_1351	520.99	51	164.4	54	402.92	37	591.79	108	DEAD/DEAH box helicase
Clocel_1353	83.67	12	113.36	23	52.05	3	79.2	12	hypothetical protein Clocel_1353
Clocel_1354	16.04	4	-	-	-	-	-	-	binding-protein-dependent transport system inner membrane protein
Clocel_1355	35.49	7	30.92	1	-	-	30.55	8	binding-protein-dependent transport system inner membrane protein
Clocel_1356	1108.98	89	293.33	26	115.86	16	830.6	84	oligopeptide/dipeptide ABC transporter ATPase
Clocel_1357	518.82	46	419.09	62	342.17	32	848.44	98	oligopeptide/dipeptide ABC transporter ATPase
Clocel_1358	3765.44	335	1104.45	192	349.3	102	1417.49	291	family 5 extracellular solute-binding protein
Clocel_1361	153.15	26	648.92	71	555.44	76	253.15	14	P-loop ATPase
Clocel_1362	32.79	17	40.75	23	22.02	6	41.72	19	cupin
Clocel_1364	3886.01	302	1940.15	166	1254.29	117	729.08	99	glucose-6-phosphate isomerase
Clocel_1366	23.91	1	-	-	-	-	-	-	hypothetical protein Clocel_1366
Clocel_1368	-	-	-	-	40.01	1	-	-	Two component regulator three Y domain-containing protein
Clocel_1370	-	-	150.96	29	104.86	6	192.28	24	pseudouridine synthase
Clocel_1371	42.46	19	124.03	21	47.63	15	423.78	77	UvrD/REP helicase
Clocel_1372	99.98	30	231.08	40	270.84	30	711.69	78	NAD-dependent DNA ligase
Clocel_1378	31.82	5	-	-	-	-	34.27	4	AIR synthase domain-containing protein
Clocel_1379	-	-	59.77	6	234.39	13	132.79	13	RdgB/HAM1 family non-canonical purine NTP pyrophosphatase
Clocel_1380	-	-	43.91	5	-	-	61.81	12	phosphodiesterase, MJ0936 family
Clocel_1384	-	-	-	-	134.67	3	-	-	hypothetical protein Clocel_1384
Clocel_1385	-	-	20.45	1	53.23	3	-	-	hypothetical protein Clocel_1385
Clocel_1387	376.19	49	638.21	82	238.54	29	586.07	87	hypothetical protein Clocel_1387
Clocel_1389	44.96	13	31.02	4	41.45	2	72.43	15	basic membrane lipoprotein
Clocel_1394	103.64	15	178.08	16	52.53	7	662.39	86	LPXTG-motif cell wall anchor domain-containing protein
Clocel_1396	35.01	1	-	-	-	-	312.25	33	hypothetical protein Clocel_1396
Clocel_1397	-	-	-	-	28.62	4	85.71	14	O-antigen polymerase
Clocel_1398	64.99	22	-	-	27.06	4	92.81	21	hypothetical protein Clocel_1398
Clocel_1400	-	-	80.64	9	46.17	9	31.14	5	E1-E2 ATPase-associated domain-containing protein
Clocel_1405	199.54	49	852.53	109	1926.52	177	745.36	92	aconitate hydratase domain-containing protein
Clocel_1407	-	-	-	-	-	-	34.86	7	DNA polymerase III subunit delta
Clocel_1409	144.67	35	83.93	37	118.68	35	175.29	58	30S ribosomal protein S20
Clocel_1412	195.32	43	608.53	51	594.82	37	1156.01	103	GTP-binding protein LepA
Clocel_1414	105	27	137.15	21	153.32	9	105.71	18	heat-inducible transcription repressor HrcA
Clocel_1415	1217.78	78	1826.83	170	785.79	67	1370.52	122	GrpE protein HSP-70 cofactor
Clocel_1416	33526	4074	18193.1	1631	9211.74	815	15347.6	1394	chaperone protein DnaK
Clocel_1417	1499.61	84	818.9	110	581.16	68	1040.61	143	chaperone protein DnaJ
Clocel_1418	193.98	46	355.45	29	60.06	25	423.56	45	50S ribosomal protein L11 methyltransferase
Clocel_1419	99.16	12	76.41	9	-	-	221.04	19	hypothetical protein Clocel_1419
Clocel_1420	1750.26	217	1470.7	208	1044.58	109	305.46	44	LPXTG-motif cell wall anchor domain-containing protein
Clocel_1425	65.74	6	-	-	108.9	8	-	-	Ig domain-containing protein
Clocel_1426	58.04	7	-	-	-	-	68.8	13	bacteriocin ABC transporter
Clocel_1428	-	-	34.65	3	-	-	-	-	biotin/lipoyl attachment domain-containing protein
Clocel_1430	128.91	18	969.3	101	23.92	1	128.93	20	glycoside hydrolase family protein
Clocel_1432	-	-	62.25	8	-	-	-	-	glycoside hydrolase family protein
Clocel_1439	67.24	6	-	-	-	-	-	-	radical SAM protein
Clocel_1441	46.77	9	78.44	4	43.1	10	419.64	35	MiaB family RNA modification protein
Clocel_1442	127.45	10	287.85	24	181.32	25	449.03	39	histidine triad (HIT) protein
Clocel_1443	314.15	36	764.05	70	123	17	452.46	55	30S ribosomal protein S21
Clocel_1446	38.64	3	52.41	2	104.03	4	97.65	8	7TM receptor with intracellular metal dependent phosphohydrolase
Clocel_1447	437.78	48	29.77	4	-	-	40.07	5	hypothetical protein Clocel_1447
Clocel_1449	60.51	11	188.28	19	248.32	29	342.49	45	cytidine deaminase
Clocel_1450	108.42	19	41.98	14	53.45	15	46.84	25	GTP-binding protein Era
Clocel_1452	221.75	49	748.77	82	2406.65	123	929.33	68	hypothetical protein Clocel_1452
Clocel_1453	131.26	21	140.46	17	154.21	26	184.22	40	hypothetical protein Clocel_1453
Clocel_1454	8889.46	550	8791.99	644	6344.16	498	9198.34	814	pyruvate, phosphate dikinase
Clocel_1455	-	-	-	-	-	-	220.11	52	LPXTG-motif cell wall anchor domain-containing protein
Clocel_1457	-	-	-	-	-	-	44.16	4	DNA primase
Clocel_1458	2125.76	103	325.52	49	139.75	31	379.98	69	RpoD subfamily RNA polymerase sigma-70 subunit
Clocel_1459	-	-	32.95	1	-	-	-	-	hypothetical protein Clocel_1459
Clocel_1460	32.58	13	-	-	-	-	37.22	9	hypothetical protein Clocel_1460
Clocel_1461	57.48	7	53.1	11	45.11	5	60.78	15	hypothetical protein Clocel_1461
Clocel_1463	30.06	1	-	-	-	-	-	-	fructose-bisphosphatase
Clocel_1464	-	-	22.37	2	22.26	7	24.91	3	potassium transporter
Clocel_1471	-	-	31.63	1	-	-	18.26	1	hypothetical protein Clocel_1471
Clocel_1473	-	-	-	-	38.43	1	-	-	carbohydrate kinase
Clocel_1476	154.51	30	-	-	538.66	46	-	-	glycoside hydrolase family protein
Clocel_1477	68.88	23	-	-	151.05	23	-	-	glycoside hydrolase family protein
Clocel_1478	37.78	5	-	-	23.65	7	-	-	glycoside hydrolase family protein
Clocel_1480	-	-	-	-	33.85	2	-	-	integral membrane sensor signal transduction histidine kinase
Clocel_1487	-	-	91.03	14	-	-	316.51	34	NADH:flavin oxidoreductase
Clocel_1490	71.99	10	76.05	14	-	-	41.34	6	beta-lactamase domain-containing protein
Clocel_1491	-	-	27.56	10	42.5	7	-	-	hypothetical protein Clocel_1491
Clocel_1499	-	-	-	-	17.84	1	27.33	4	L-fucose isomerase
Clocel_1501	-	-	-	-	-	-	34.12	4	transport protein RbsD/FucU
Clocel_1504	1101.7	61	557.71	76	209.62	14	319.52	30	lactaldehyde reductase
Clocel_1507	-	-	42.81	1	-	-	-	-	hypothetical protein Clocel_1507
Clocel_1508	76.55	14	33.53	6	-	-	52.04	10	two component transcriptional regulator, winged helix family
Clocel_1509	-	-	-	-	44.53	8	-	-	integral membrane sensor signal transduction histidine kinase
Clocel_1510	-	-	-	-	-	-	128.57	9	ABC transporter
Clocel_1512	138.25	12	159.97	16	146.93	15	175.75	22	metal-dependent hydrolase HDOD
Clocel_1514	-	-	34.04	2	18.55	3	203.17	45	4-deoxy-L-threo-5-hexosulose-uronate ketol-isomerase
Clocel_1515	-	-	-	-	34.43	1	390.09	54	heparinase II/III family protein
Clocel_1517	-	-	-	-	19.79	1	22.05	2	PfkB domain-containing protein
Clocel_1523	88.77	17	263.74	52	298.35	67	248.37	55	copper-translocating P-type ATPase
Clocel_1526	-	-	31.17	3	-	-	28.38	4	Sirohydrochlorin cobaltochelatase
Clocel_1532	-	-	-	-	-	-	46.14	5	transcriptional regulator, MarR family
Clocel_1533	-	-	-	-	-	-	26.77	1	L-lactate dehydrogenase
Clocel_1534	668.49	99	603.71	112	308.96	98	625.39	129	ribose-phosphate pyrophosphokinase
Clocel_1535	165.45	14	337.76	31	225.62	25	141.55	16	glutamate 5-kinase
Clocel_1536	131.93	44	128.7	26	85.75	14	173.9	32	gamma-glutamyl phosphate reductase
Clocel_1538	32.3	6	43.46	8	53.21	3	330.7	24	peptidase S11 D-alanyl-D-alanine carboxypeptidase 1
Clocel_1539	1743.46	118	2034.46	195	1668.32	141	1885.92	201	RNA binding S1 domain-containing protein
Clocel_1548	-	-	-	-	-	-	22.06	2	peptidase S8 and S53 subtilisin kexin sedolisin
Clocel_1552	83.41	15	27.43	4	100.48	7	315.29	16	HtrA2 peptidase
Clocel_1556	-	-	-	-	-	-	106.89	3	Dihydroorotate dehydrogenase, electron transfer subunit, iron-sulfur cluster binding domain
Clocel_1557	221.26	9	68.49	8	23.68	3	110.42	12	dihydroorotate dehydrogenase family protein
Clocel_1558	208.16	21	112.68	8	238.51	13	479.73	28	orotate phosphoribosyltransferase
Clocel_1560	66.26	7	132.92	15	-	-	24.77	2	N-acetyltransferase GCN5
Clocel_1562	-	-	-	-	34.52	6	-	-	carbamoyl-phosphate synthase small subunit
Clocel_1563	55.65	10	182.07	31	25.98	8	96.83	11	carbamoyl-phosphate synthase large subunit
Clocel_1564	257.9	31	605.18	52	90.98	23	803.91	57	hypothetical protein Clocel_1564
Clocel_1565	7860.62	469	7746.77	582	3373	298	6329.36	532	trigger factor
Clocel_1566	1173.19	100	1108.11	108	1190.97	110	642.04	89	ATP-dependent Clp protease, proteolytic subunit ClpP
Clocel_1567	3462.68	208	1729.82	176	1884.3	151	2620.49	317	ATP-dependent Clp protease ATP-binding subunit ClpX
Clocel_1569	80.21	12	104.51	22	343.61	24	338.09	81	ATP-dependent protease La
Clocel_1570	37.15	6	30.14	12	37.68	9	54.4	21	ribosome biogenesis GTP-binding protein YsxC
Clocel_1576	-	-	-	-	49.09	1	79.56	8	ferric uptake regulator, Fur family
Clocel_1584	70.35	10	42.09	2	30.14	9	106.5	25	tRNA (guanine-N(7)-)-methyltransferase
Clocel_1586	-	-	-	-	-	-	23.33	3	short-chain dehydrogenase/reductase SDR
Clocel_1587	-	-	30.23	2	-	-	28.03	4	hypothetical protein Clocel_1587
Clocel_1589	1547.66	140	839.72	83	498.32	51	838.34	109	family 3 extracellular solute-binding protein
Clocel_1590	-	-	-	-	28.45	8	34.24	12	polar amino acid ABC transporter inner membrane subunit
Clocel_1591	55.04	1	30.73	3	149.99	8	101.56	9	ABC transporter
Clocel_1592	2796.27	161	1090.45	120	1114.57	154	936.74	161	hypothetical protein Clocel_1592
Clocel_1594	657.98	62	91.49	23	43.07	10	242.92	49	transcriptional regulator, AsnC family
Clocel_1595	1158.9	107	736.03	99	851.34	97	533.92	93	tRNA synthetase class II (D K and N)
Clocel_1596	-	-	-	-	30.41	2	-	-	hypothetical protein Clocel_1596
Clocel_1597	-	-	29.41	6	-	-	22.6	9	ribonucleoside-diphosphate reductase
Clocel_1599	936.29	90	232.13	56	277.76	48	353.14	87	NAD+ synthetase
Clocel_1600	488.01	32	668.42	92	357.71	46	677.15	81	hypothetical protein Clocel_1600
Clocel_1601	7208.59	427	2568.79	189	1285.87	144	2918.47	236	hypothetical protein Clocel_1601
Clocel_1602	343.11	60	462.69	86	76.45	29	930.99	140	group 1 glycosyl transferase
Clocel_1605	51.78	15	55.74	25	21.08	7	122.52	31	oligoendopeptidase
Clocel_1606	50.51	23	314.3	37	315.61	52	520.77	80	diaminopimelate epimerase
Clocel_1608	41.18	11	-	-	-	-	31.59	6	hypothetical protein Clocel_1608
Clocel_1609	-	-	37.38	8	96.36	6	289.61	54	hypothetical protein Clocel_1609
Clocel_1610	28.23	11	59.22	7	-	-	171.65	23	phosphoribosylformylglycinamidine synthase
Clocel_1612	249.68	36	304.98	48	193.92	25	319.21	58	phosphoribosylaminoimidazole-succinocarboxamide synthase
Clocel_1614	71.24	2	109.91	3	133.31	9	115.27	4	phosphoribosylformylglycinamidine cyclo-ligase
Clocel_1616	23.13	17	213.34	28	353.09	34	285.9	29	phosphoribosylaminoimidazolecarboxamide formyltransferase/IMP cyclohydrolase
Clocel_1617	87.27	34	182.66	12	211.38	12	271.57	25	phosphoribosylamine/glycine ligase
Clocel_1619	433.66	33	26.37	3	-	-	61.92	6	nucleoside-diphosphate kinase
Clocel_1620	-	-	41.9	2	-	-	-	-	hypothetical protein Clocel_1620
Clocel_1621	42.35	6	78.03	4	47.76	8	109.32	23	nicotinate phosphoribosyltransferase
Clocel_1623	239.16	43	273.46	48	114.32	18	980.97	168	Pectate lyase/Amb allergen
Clocel_1624	512.29	112	346.05	43	628.39	69	164.75	31	glycoside hydrolase family protein
Clocel_1626	211.84	31	129.07	41	77.59	31	439.37	81	cell division protein FtsA
Clocel_1627	23.37	5	55.2	8	62.26	13	84.09	21	amidohydrolase
Clocel_1628	136.57	17	13.84	6	27.92	7	35.49	12	RluA family pseudouridine synthase
Clocel_1634	17.32	1	-	-	-	-	-	-	hypothetical protein Clocel_1634
Clocel_1636	-	-	-	-	28.36	5	-	-	5'-nucleotidase
Clocel_1637	35.81	3	20.41	2	-	-	-	-	radical SAM protein
Clocel_1642	-	-	-	-	24.02	2	-	-	hypothetical protein Clocel_1642
Clocel_1643	-	-	-	-	-	-	32.62	4	purine or other phosphorylase family 1
Clocel_1644	-	-	-	-	-	-	38.77	6	hypothetical protein Clocel_1644
Clocel_1651	-	-	-	-	-	-	22.33	9	ABC transporter
Clocel_1652	-	-	16.26	5	-	-	43.13	4	ABC transporter
Clocel_1654	411.34	50	149.69	49	473.46	40	265.74	58	V-type sodium ATP synthase subunit G
Clocel_1655	194.8	63	589.82	85	359.71	48	732.35	84	V-type ATPase 116 kDa subunit
Clocel_1656	682.21	28	1760.48	82	1032.1	58	2022.41	87	H+transporting two-sector ATPase subunit C
Clocel_1657	432.09	66	671.39	149	415.25	52	977.34	144	H+transporting two-sector ATPase E subunit
Clocel_1658	312.11	42	670.86	66	384.66	37	953.89	92	H+transporting two-sector ATPase C (AC39) subunit
Clocel_1659	229.38	24	654.91	71	643.93	33	362.69	40	Vacuolar H+transporting two-sector ATPase F subunit
Clocel_1660	3424.06	168	3420.62	278	1718.43	134	4386.6	381	H+transporting two-sector ATPase alpha/beta subunit
Clocel_1661	3175.95	170	2359.03	186	1608.96	104	2725.86	213	H+transporting two-sector ATPase alpha/beta subunit
Clocel_1662	63.95	18	181.14	50	24.78	11	205.08	45	V-type ATPase subunit D
Clocel_1665	66.5	16	-	-	-	-	-	-	UvrD/REP helicase
Clocel_1666	1601.79	131	968.83	139	979.99	121	1639.49	189	flavodoxin/nitric oxide synthase
Clocel_1668	-	-	-	-	-	-	124.77	33	arginase
Clocel_1669	61.03	2	-	-	73.98	3	96.82	2	hypothetical protein Clocel_1669
Clocel_1671	1396.39	102	423.09	50	288.93	36	517.73	58	HPr kinase
Clocel_1672	-	-	-	-	38.19	1	51.44	2	5-formyltetrahydrofolate cyclo-ligase
Clocel_1674	-	-	27.74	2	-	-	78.44	12	peptidase M18 aminopeptidase I
Clocel_1676	114.44	7	26.03	2	68.18	5	65.45	13	PHP domain-containing protein
Clocel_1677	78.49	4	-	-	-	-	-	-	metal dependent phosphohydrolase
Clocel_1678	31.3	4	42.26	4	-	-	36.04	3	dihydropteroate synthase
Clocel_1679	-	-	21.98	2	-	-	-	-	2-amino-4-hydroxy-6-hydroxymethyldihydropteridine pyrophosphokinase
Clocel_1681	172.34	37	394.8	79	290.71	53	402.13	66	hypothetical protein Clocel_1681
Clocel_1682	-	-	-	-	36.7	1	-	-	thioredoxin-disulfide reductase
Clocel_1684	22859.1	2405	29039.6	2912	25177.3	3122	22313.3	2381	pyruvate ferredoxin/flavodoxin oxidoreductase
Clocel_1685	-	-	337.68	20	-	-	57.83	6	hypothetical protein Clocel_1685
Clocel_1686	-	-	37.79	2	-	-	-	-	HAD-superfamily hydrolase
Clocel_1687	-	-	50.49	12	157.51	17	287.56	24	class IV aminotransferase
Clocel_1688	314.23	65	1308.14	134	766.86	85	1141.47	162	hypothetical protein Clocel_1688
Clocel_1689	282.6	49	322.86	55	181.85	41	386.24	56	CheW protein
Clocel_1690	26.14	5	-	-	-	-	-	-	MCP proteins methylation stimulator CheD
Clocel_1691	-	-	-	-	47.12	6	-	-	CheB methylesterase
Clocel_1692	80.44	8	245.32	29	299.28	24	137.7	19	chemotaxis protein CheR
Clocel_1693	4617.23	396	4868.56	525	3285.02	311	3465.65	406	CheA signal transduction histidine kinase
Clocel_1694	-	-	35.27	3	-	-	48.4	3	CheC, inhibitor of MCP methylation
Clocel_1695	374.37	29	652.32	65	2071.27	103	1284.84	89	response regulator receiver protein
Clocel_1696	5708.06	439	642.16	62	308.59	36	499.97	53	CheW protein
Clocel_1697	1197.31	106	39.91	22	76.86	16	28.73	20	flagellar motor switch protein FliM
Clocel_1698	3086.29	394	3135.51	428	2454.93	304	1145.99	192	CheC, inhibitor of MCP methylation / FliN fusion protein
Clocel_1699	-	-	20.67	3	22.83	4	17.35	4	anti-sigma-28 factor FlgM family protein
Clocel_1700	35.44	12	164.48	31	30.72	8	262.67	33	FlgN family protein
Clocel_1701	59.74	9	420.61	43	162.28	15	126.1	10	flagellar hook-associated protein FlgK
Clocel_1702	231.88	57	892.04	145	855.07	81	696.66	47	flagellar hook-associated protein 3
Clocel_1703	358.62	24	58.69	12	59.89	7	-	-	hypothetical protein Clocel_1703
Clocel_1704	-	-	38.87	13	-	-	-	-	carbon storage regulator CsrA
Clocel_1705	-	-	684.06	21	-	-	68.04	2	flagellar protein FlaG protein
Clocel_1707	222.27	22	116.23	16	75.04	9	56.75	5	flagellar protein FliS
Clocel_1708	197.39	15	664.01	111	328.49	39	194.17	22	flagellar hook-associated 2 domain-containing protein
Clocel_1709	-	-	172.87	18	-	-	33.6	2	hypothetical protein Clocel_1709
Clocel_1710	808.01	94	397.44	41	462.81	42	88.74	21	flagellin domain-containing protein
Clocel_1711	36.39	2	-	-	46.15	3	-	-	flagellar basal-body rod protein FlgB
Clocel_1712	35.67	6	69.76	14	199.75	13	49.59	9	flagellar basal-body rod protein FlgC
Clocel_1713	-	-	60.8	4	-	-	-	-	flagellar hook-basal body complex subunit FliE
Clocel_1714	415.26	78	1160.46	134	491.18	95	387.95	67	flagellar M-ring protein FliF
Clocel_1715	613.91	123	747.77	101	442.91	67	344.92	71	flagellar motor switch protein FliG
Clocel_1716	46.04	8	480.29	51	56.52	12	125	13	hypothetical protein Clocel_1716
Clocel_1717	111.66	17	131.11	23	87.03	16	150.88	28	type III secretion apparatus H+-transporting two-sector ATPase
Clocel_1718	-	-	-	-	-	-	38.93	1	flagellar export protein FliJ
Clocel_1719	46.93	4	91.83	11	-	-	44.68	6	Flagellar hook-length control protein-like, C-terminal domain, partial
Clocel_1720	27.93	2	57.85	11	376.4	19	71.37	11	flagellar hook capping protein
Clocel_1722	2777.56	161	2326.78	265	1632.38	166	916.19	90	fagellar hook-basal body protein
Clocel_1723	158.17	24	91.85	14	57.93	16	97.89	13	flagellar FlbD family protein
Clocel_1724	-	-	30.58	1	-	-	-	-	MotA/TolQ/ExbB proton channel
Clocel_1726	776.12	58	1822.9	125	1024.37	55	1201.88	79	flagellar basal body-associated protein FliL
Clocel_1727	-	-	20.36	1	-	-	-	-	flagellar biosynthesis domain-containing protein
Clocel_1731	235.71	23	97.78	14	141.6	8	63.61	2	flagellar biosynthesis protein FlhA
Clocel_1732	100.81	15	128.18	33	170.76	26	169.04	17	flagellar biosynthetic protein FlhF
Clocel_1733	40.6	1	-	-	43	1	-	-	MinD family ATPase
Clocel_1736	-	-	30.88	14	-	-	29.29	10	hypothetical protein Clocel_1736
Clocel_1738	150.1	14	228.89	18	266.88	18	74.64	5	fagellar hook-basal body protein
Clocel_1739	135.66	7	107.81	12	103.89	9	32.22	5	fagellar hook-basal body protein
Clocel_1741	1338.3	165	2494.45	282	2241.17	229	3597.54	387	inorganic diphosphatase
Clocel_1742	-	-	-	-	-	-	28.24	5	P-type HAD superfamily ATPase
Clocel_1743	47.72	5	29.06	5	38.72	4	34.21	5	oleoyl-(acyl-carrier-protein) hydrolase
Clocel_1744	50.21	11	147.81	21	119.89	11	145.33	27	hypothetical protein Clocel_1744
Clocel_1745	220.35	42	388.73	66	151.08	33	853.07	109	deoxyribose-phosphate aldolase
Clocel_1746	37.89	1	-	-	-	-	-	-	ATP-dependent protease La
Clocel_1747	446.04	49	590.88	51	163.47	18	632.28	71	GTP-binding protein YchF
Clocel_1748	128.94	5	217.7	14	192.87	10	420.39	21	S-adenosyl-methyltransferase MraW
Clocel_1750	-	-	23.39	1	-	-	-	-	stage V sporulation protein D
Clocel_1751	54.99	15	248.41	28	107.16	22	488	66	UDP-N-acetylmuramyl tripeptide synthetase
Clocel_1752	27.97	10	116	25	95.98	22	325.59	45	UDP-N-acetylmuramoylalanyl-D-glutamyl-2,6-diaminopimelate/D-alanyl-D-alanyl ligase
Clocel_1757	33.21	4	124.17	20	37.25	5	57.58	7	hypothetical protein Clocel_1757
Clocel_1760	75.6	11	309.11	51	446.49	34	148.55	29	alanine racemase domain-containing protein
Clocel_1761	-	-	-	-	66.85	7	59.89	3	hypothetical protein Clocel_1761
Clocel_1763	324.94	76	628.97	132	123.18	43	402.04	84	DivIVA domain
Clocel_1764	314.23	28	1104.86	80	200.37	17	684.1	55	MTA/SAH nucleosidase
Clocel_1767	369.22	28	85.52	11	82.57	11	485.13	36	uracil phosphoribosyltransferase
Clocel_1771	-	-	35.72	1	-	-	-	-	DNA protecting protein DprA
Clocel_1772	55.12	14	132.74	30	181.12	32	361.31	53	DNA topoisomerase I
Clocel_1773	59.24	10	130.5	24	59.53	16	231.21	36	GTP-sensing pleiotropic transcriptional repressor CodY
Clocel_1774	1519.76	206	1659.8	252	2438.9	337	2745.13	385	30S ribosomal protein S2
Clocel_1775	4934.3	328	6317	411	13630.5	682	9059.9	454	translation elongation factor Ts
Clocel_1776	137.99	14	85.09	11	139.36	20	92.02	25	uridylate kinase
Clocel_1777	260.74	74	472.42	115	73.69	30	236.27	85	ribosome recycling factor
Clocel_1778	-	-	-	-	-	-	77.84	14	undecaprenyl diphosphate synthase
Clocel_1780	40.97	2	47.65	5	47.07	4	142.11	18	1-deoxy-D-xylulose 5-phosphate reductoisomerase
Clocel_1781	31.07	12	57.34	23	123.8	16	199.99	42	membrane-associated zinc metalloprotease
Clocel_1782	129.92	11	169.17	18	95.18	22	492.87	58	1-hydroxy-2-methyl-2-(E)-butenyl 4-diphosphate synthase
Clocel_1784	377.17	42	664.99	50	328.36	35	1232.22	81	hypothetical protein Clocel_1784
Clocel_1785	2301.54	158	955.87	151	768.2	113	1697.23	255	NusA antitermination factor
Clocel_1786	36.45	6	-	-	-	-	28.99	7	hypothetical protein Clocel_1786
Clocel_1787	-	-	29.64	1	-	-	-	-	50S ribosomal protein L7Ae/L30e/S12e/Gadd45
Clocel_1788	3665.56	312	2499.82	236	2063.12	186	4708.02	421	translation initiation factor IF-2
Clocel_1789	39.12	4	153.67	17	94.83	10	181.2	25	ribosome-binding factor A
Clocel_1790	45.17	4	165.8	17	102.96	15	345.19	43	phosphoesterase RecJ domain-containing protein
Clocel_1792	76.39	9	90.5	8	40.64	11	130.47	23	riboflavin biosynthesis protein RibF
Clocel_1793	663.53	38	996.98	55	425.46	28	977.79	57	30S ribosomal protein S15
Clocel_1794	2271.88	187	787.88	139	873.86	136	950.11	161	polyribonucleotide nucleotidyltransferase
Clocel_1797	23.61	6	33.22	4	28.73	4	25.65	6	aspartate kinase
Clocel_1803	551.74	35	79.37	14	64.64	7	429.19	36	hypothetical protein Clocel_1803
Clocel_1805	713.14	112	639.18	140	598.53	97	868.57	184	glycine hydroxymethyltransferase
Clocel_1807	34.21	9	31.02	9	34.64	4	35.73	9	ATP-dependent nuclease subunit B
Clocel_1809	411.26	11	266.57	14	52.66	5	455.59	18	metal dependent phosphohydrolase
Clocel_1811	11619.3	946	13065.7	1289	14104.8	1542	10581.7	1000	formate acetyltransferase
Clocel_1812	181.65	18	73.4	17	42.61	15	36.71	7	pyruvate formate-lyase activating enzyme
Clocel_1815	43.62	8	247.34	22	68.94	6	145.44	12	large conductance mechanosensitive channel protein
Clocel_1816	964.11	94	748.62	91	186.99	21	1964.73	123	transcription elongation factor GreA
Clocel_1820	25.65	4	41.26	3	-	-	542.06	60	extracellular solute-binding protein
Clocel_1825	-	-	47.82	3	-	-	50.23	4	AsnC family transcriptional regulator
Clocel_1826	719.08	88	205.51	34	345.16	27	434.89	50	cysteine desulfurase NifS
Clocel_1827	89.62	14	783.72	59	251.61	37	969.33	47	FeS cluster assembly scaffold protein NifU
Clocel_1830	3088.67	278	2587.95	236	1582.27	184	4228.2	398	alanyl-tRNA synthetase
Clocel_1831	378.91	44	42.71	13	56.61	12	99.25	21	hypothetical protein Clocel_1831
Clocel_1833	379.81	14	1075.02	42	114.67	7	490.87	44	hypothetical protein Clocel_1833
Clocel_1834	-	-	-	-	-	-	82.9	6	ferric uptake regulator, Fur family
Clocel_1835	912.36	83	484.98	43	650.5	67	1754.07	123	RNA-metabolising metallo-beta-lactamase
Clocel_1836	609.54	73	628.8	93	212.04	29	582.35	95	GTP-binding protein TypA
Clocel_1837	32.36	7	27.65	8	61.91	2	-	-	aminodeoxychorismate lyase
Clocel_1838	-	-	24.5	4	-	-	110.16	16	O-methyltransferase family protein
Clocel_1839	492.33	22	319.68	31	231.29	28	963.47	76	peptidase U32
Clocel_1840	113.43	33	100.56	19	63.77	16	194.28	41	uridine kinase
Clocel_1842	1690.58	117	595.07	91	316.48	37	1034.56	146	twitching motility protein
Clocel_1845	179.66	24	271.97	34	64.1	7	618.9	50	cell division protein FtsA
Clocel_1846	880.82	74	1099.13	114	1427.85	109	1353.05	152	cell division protein FtsZ
Clocel_1851	-	-	43.53	4	-	-	41.91	5	hypothetical protein Clocel_1851
Clocel_1852	192.54	32	39.41	11	-	-	110.84	16	two component transcriptional regulator, winged helix family
Clocel_1853	-	-	30.88	4	-	-	-	-	multi-sensor signal transduction histidine kinase
Clocel_1854	54.6	8	19.22	1	224.38	18	529.05	49	phosphate binding protein
Clocel_1857	-	-	-	-	-	-	105.88	13	phosphate ABC transporter ATPase
Clocel_1858	210.32	24	30.07	5	57.93	4	243.58	32	phosphate uptake regulator PhoU
Clocel_1861	30.22	5	74.36	8	21.01	2	341.53	30	hypothetical protein Clocel_1861
Clocel_1862	80.24	18	332.54	28	89.06	22	347.56	56	ribosome-associated GTPase EngA
Clocel_1865	-	-	28.06	8	-	-	29.37	3	asparaginase/glutaminase
Clocel_1867	121.18	12	93.96	9	-	-	133.29	16	YicC-like domain-containing protein
Clocel_1868	472.06	37	1021.65	57	409.1	35	974.93	61	hypothetical protein Clocel_1868
Clocel_1869	59.85	23	149.96	28	46.21	9	171.49	36	guanylate kinase
Clocel_1870	573.2	55	1038.05	79	717.65	74	1086.95	81	DNA-directed RNA polymerase subunit omega
Clocel_1871	71.59	9	221.38	20	240.1	26	832.1	67	phosphopantothenoylcysteine decarboxylase/phosphopantothenate/cysteine ligase
Clocel_1873	226.83	38	-	-	-	-	40.12	2	peptide deformylase
Clocel_1874	334.64	29	83.52	32	114.89	30	194.36	49	methionyl-tRNA formyltransferase
Clocel_1875	21.02	2	-	-	-	-	23.25	6	sun protein
Clocel_1876	-	-	-	-	-	-	32.75	2	radical SAM enzyme, Cfr family
Clocel_1877	35.77	7	-	-	25.46	4	19.4	3	protein serine/threonine phosphatase
Clocel_1878	130.65	19	217.43	44	515.48	51	1198.68	90	serine/threonine protein kinase with PASTA sensor(s)
Clocel_1879	-	-	29.01	2	-	-	20.24	3	ribosome small subunit-dependent GTPase A
Clocel_1880	61.97	2	62.59	19	88.16	8	130.83	22	ribulose-phosphate 3-epimerase
Clocel_1882	21.84	4	56.35	11	56.76	4	40.1	8	50S ribosomal protein L28
Clocel_1883	358.86	57	539.13	36	360.13	30	353.98	26	hypothetical protein Clocel_1883
Clocel_1884	1130.43	129	1625.26	208	1778.06	157	2150.97	234	DAK2 domain fusion protein YloV
Clocel_1886	-	-	194.25	28	87.28	9	367.57	40	methyltransferase
Clocel_1888	755.85	74	650.32	58	180.39	24	461.01	56	H+-ATPase subunit H
Clocel_1891	866.68	66	158.31	21	472.26	37	480.12	53	phosphate acetyltransferase
Clocel_1892	2022.77	146	2841.15	232	2397.37	197	4771.86	499	acetate kinase
Clocel_1893	37.94	4	46.94	5	100.29	4	182.29	16	hypothetical protein Clocel_1893
Clocel_1894	158.56	12	220.82	17	259.32	35	164.11	25	50S ribosomal protein L32
Clocel_1895	21.71	13	89.74	14	196.63	17	354.83	47	fatty acid/phospholipid synthesis protein PlsX
Clocel_1896	237.12	10	337.44	21	188.29	10	361.88	28	acyl carrier protein
Clocel_1897	78.18	29	35.46	8	48	6	128.75	27	ribonuclease III
Clocel_1898	30.24	6	-	-	-	-	90.48	3	radical SAM protein
Clocel_1899	-	-	31.1	9	-	-	119.24	21	chromosome segregation protein SMC
Clocel_1900	38.33	6	425.38	37	268.08	23	713.95	61	signal recognition particle-docking protein FtsY
Clocel_1902	944.98	93	284.58	39	461.37	51	1176.28	115	signal recognition particle protein
Clocel_1903	391.97	29	514.11	47	808.02	50	701.99	50	30S ribosomal protein S16
Clocel_1904	46.8	2	35.63	6	49.59	6	41.49	3	hypothetical protein Clocel_1904
Clocel_1905	32.28	14	37.59	3	-	-	48.26	4	16S rRNA processing protein RimM
Clocel_1907	690.85	102	1319.92	158	634.24	59	1726.49	203	50S ribosomal protein L19
Clocel_1908	112.04	16	259.9	20	49.52	21	208.03	31	ribosome biogenesis GTP-binding protein YlqF
Clocel_1909	-	-	-	-	-	-	29.76	4	Ribonuclease H
Clocel_1910	257.43	27	126.38	18	140.95	15	279.55	47	fibronectin-binding A domain-containing protein
Clocel_1920	175.67	11	76.98	13	-	-	41.69	20	peptidase M24
Clocel_1921	1554.17	129	1557.8	90	2035.83	117	1445.46	80	translation elongation factor P
Clocel_1922	-	-	51.87	10	-	-	35.96	4	hypothetical protein Clocel_1922
Clocel_1931	2420.25	258	1168.25	108	1609.28	119	2020.98	138	hypothetical protein Clocel_1931
Clocel_1932	94.96	27	131.53	18	38.12	6	472.63	43	NusB antitermination factor
Clocel_1933	514.81	35	148.08	22	121.84	10	212.42	20	Methylenetetrahydrofolate dehydrogenase (NADP+)
Clocel_1935	92.86	11	164.13	28	36.96	4	100.73	16	Exonuclease VII small subunit
Clocel_1936	28.68	6	185.12	20	-	-	245.51	23	polyprenyl synthetase
Clocel_1938	30.9	13	76.72	23	47.77	13	89.29	32	hemolysin A
Clocel_1940	35.58	7	153.94	17	43.01	7	66.47	14	arginine repressor ArgR
Clocel_1941	47.39	22	44.05	8	-	-	52.93	26	DNA repair protein RecN
Clocel_1943	828.95	64	480.65	58	589.86	58	515.08	53	sporulation transcriptional activator Spo0A
Clocel_1944	288.56	34	713.3	76	958.52	64	788.43	76	hypothetical protein Clocel_1944
Clocel_1945	-	-	-	-	30.75	1	29.93	6	hypothetical protein Clocel_1945
Clocel_1948	686.25	52	755.27	78	1018.1	73	1476.57	125	class I and II aminotransferase
Clocel_1949	1179.53	80	310.01	39	421.44	68	321.93	63	iron-containing alcohol dehydrogenase
Clocel_1950	-	-	-	-	-	-	24.53	8	hypothetical protein Clocel_1950
Clocel_1951	-	-	-	-	-	-	29.67	10	hypothetical protein Clocel_1951
Clocel_1953	-	-	33.22	2	-	-	-	-	regulatory protein RecX
Clocel_1956	198.12	31	246.84	49	135.65	28	403.88	93	CoA-substrate-specific enzyme activase
Clocel_1957	269.02	53	627.99	74	343.27	43	615.72	84	valyl-tRNA synthetase
Clocel_1958	37.64	8	76.81	10	-	-	164.15	22	bifunctional folylpolyglutamate synthase/ dihydrofolate synthase
Clocel_1973	41.2	1	52.6	3	-	-	72.71	7	hypothetical protein Clocel_1973
Clocel_1975	46.84	6	59.61	6	-	-	67.77	5	hypothetical protein Clocel_1975
Clocel_1977	662.43	38	1225.66	90	573.96	31	1173.22	80	ssDNA-binding protein
Clocel_1978	97.35	19	165.25	27	55.85	15	130.11	20	2,3,4,5-tetrahydropyridine-2,6-carboxylate N-succinyltransferase
Clocel_1979	237.62	43	601.85	59	316.39	34	579.8	59	class I and II aminotransferase
Clocel_1980	939.73	65	950.01	116	768.96	83	976.81	120	dihydrodipicolinate reductase
Clocel_1981	397.62	66	278.99	58	261.96	34	143.78	43	dihydrodipicolinate synthase
Clocel_1982	3838.1	277	2345.91	216	3752.17	279	2895.91	263	aspartate-semialdehyde dehydrogenase
Clocel_1984	-	-	72.08	4	73.45	2	77.86	7	type 11 methyltransferase
Clocel_1985	190.02	18	226.02	20	56.52	13	354.6	24	Hsp33 protein
Clocel_1990	1094.86	63	49.85	15	-	-	92.85	28	iron-containing alcohol dehydrogenase
Clocel_1991	64.64	34	24.31	10	-	-	108.66	23	dihydroxyacetone kinase subunit DhaK
Clocel_1993	-	-	140.68	40	30.46	7	195.38	22	hypothetical protein Clocel_1993
Clocel_2002	33.51	4	43.19	7	33.01	3	33.04	4	hypothetical protein Clocel_2002
Clocel_2003	-	-	35.22	2	-	-	-	-	hypothetical protein Clocel_2003
Clocel_2005	2308.02	196	1612.42	153	1557.78	141	2832.28	271	threonyl-tRNA synthetase
Clocel_2006	469.78	86	573.49	101	1063.91	109	667.65	101	translation initiation factor IF-3
Clocel_2007	240.75	25	330.31	42	123.94	21	161.31	18	50S ribosomal protein L35
Clocel_2008	182.93	28	348.89	36	344.53	38	705.14	65	50S ribosomal protein L20
Clocel_2011	-	-	-	-	-	-	46.71	11	tRNA/rRNA methyltransferase SpoU
Clocel_2012	142.45	14	126.63	27	97.52	13	668.91	67	glutamyl-tRNA(Gln) amidotransferase subunit B
Clocel_2013	263.33	40	119.03	35	104.3	20	366.08	50	glutamyl-tRNA(Gln) amidotransferase subunit A
Clocel_2014	52.15	19	181.64	24	-	-	166.72	21	glutamyl-tRNA(Gln) amidotransferase subunit C
Clocel_2015	191.76	31	52.05	17	206.76	28	419.14	67	aspartyl-tRNA synthetase
Clocel_2017	98.97	14	288.78	33	174	19	566.81	54	hypothetical protein Clocel_2017
Clocel_2018	2744.33	307	2583.23	315	3319.54	328	2502.65	267	D-isomer specific 2-hydroxyacid dehydrogenase NAD-binding subunit
Clocel_2020	54.94	32	391.04	29	-	-	398.56	69	alpha-L-arabinofuranosidase
Clocel_2023	1605.18	106	4074.3	259	1045.41	102	4158.13	316	hypothetical protein Clocel_2023
Clocel_2025	34.16	14	166.49	29	132.95	20	395.36	53	hypothetical protein Clocel_2025
Clocel_2026	-	-	-	-	32.79	3	-	-	condensation domain-containing protein
Clocel_2027	23.56	3	-	-	-	-	-	-	amino acid adenylation domain-containing protein
Clocel_2029	6403.8	473	4838.8	496	6561.67	509	5404.93	574	phosphoserine aminotransferase
Clocel_2031	73.31	21	725.15	78	449.14	58	654.29	134	MiaB family RNA modification protein
Clocel_2032	-	-	60.8	11	-	-	192.02	23	DNA mismatch repair protein MutS
Clocel_2033	21.13	3	66.24	9	37.45	8	99.94	21	DNA mismatch repair protein MutL
Clocel_2034	26.82	3	60.46	10	40.98	5	49.55	14	tRNA delta(2)-isopentenylpyrophosphate transferase
Clocel_2035	-	-	92.96	8	24.22	2	25.3	1	RNA chaperone Hfq
Clocel_2036	368.96	31	97.73	21	69.37	7	189.93	24	Aluminium resistance family protein
Clocel_2037	153.62	20	-	-	-	-	39.05	10	LexA family transcriptional repressor
Clocel_2038	425.84	40	698.18	83	325.09	38	557.96	76	NUDIX hydrolase
Clocel_2041	84.48	9	94.11	14	147.11	19	148.56	16	purine nucleoside phosphorylase I
Clocel_2042	139.19	27	47.82	5	132.5	10	142.38	31	pyrimidine-nucleoside phosphorylase
Clocel_2044	22.46	8	-	-	-	-	-	-	chromosome segregation and condensation protein ScpA
Clocel_2045	-	-	56.64	5	-	-	66.84	13	chromosome segregation and condensation protein ScpB
Clocel_2049	31.12	7	88.13	13	-	-	57.11	9	ECF subfamily RNA polymerase sigma-24 subunit
Clocel_2050	42.71	16	115.42	26	79.11	8	589.51	81	hypothetical protein Clocel_2050
Clocel_2051	28.08	3	-	-	-	-	-	-	transposase mutator type
Clocel_2052	-	-	25.7	7	21.61	4	34.48	6	hypothetical protein Clocel_2052
Clocel_2053	-	-	-	-	-	-	38.76	17	integrase family protein
Clocel_2054	-	-	-	-	-	-	43.57	1	hypothetical protein Clocel_2054
Clocel_2056	589.1	35	495.32	24	213.36	11	448.84	36	adenylosuccinate lyase
Clocel_2058	153.62	21	81.57	9	130.21	12	115.63	6	phosphotransferase system, phosphocarrier protein HPr
Clocel_2059	570.22	41	730.24	77	493.99	34	1529.71	126	class I and II aminotransferase
Clocel_2060	1301.48	81	1277.34	101	154.55	9	872.6	65	Stage V sporulation protein S
Clocel_2061	591.74	130	394.23	128	426.13	102	1097.17	228	metal dependent phosphohydrolase
Clocel_2062	475.11	57	494.63	44	732.4	59	2125.41	156	recA protein
Clocel_2064	590.28	65	995.77	70	371.71	40	1360.28	130	MiaB-like tRNA modifying enzyme YliG
Clocel_2065	-	-	-	-	-	-	43.63	5	cell division protein FtsK
Clocel_2067	916.55	84	1275.87	105	1492.3	127	1915.08	165	histidyl-tRNA synthetase
Clocel_2068	23.04	6	25.37	8	47.66	5	125.27	32	coproporphyrinogen dehydrogenase
Clocel_2069	216.18	11	581.24	39	489.9	32	790.87	64	Hydroxyacylglutathione hydrolase
Clocel_2070	36.91	6	49.07	8	-	-	23.12	9	D-tyrosyl-tRNA(Tyr) deacylase
Clocel_2071	369.94	45	222.31	27	350.29	28	850.48	81	(p)ppGpp synthetase I SpoT/RelA
Clocel_2072	2231.36	111	864.97	53	742.93	52	1045.35	81	adenine phosphoribosyltransferase
Clocel_2074	872.09	95	1403.71	193	716.44	80	1675.12	231	protein-export membrane protein SecF
Clocel_2075	1060.18	76	1956.6	182	1369.25	88	3037.54	220	protein-export membrane protein SecD
Clocel_2076	228.78	25	674.3	62	111.65	15	964.47	57	radical SAM protein
Clocel_2079	66.63	8	143.59	21	302.08	32	345.92	45	preprotein translocase subunit YajC
Clocel_2080	122.18	6	166.33	15	55.76	4	147.06	21	queuine tRNA-ribosyltransferase
Clocel_2081	101.22	11	307	28	28.97	1	523.24	43	S-adenosylmethionine/tRNA-ribosyltransferase-isomerase
Clocel_2082	-	-	40.86	2	-	-	83.36	7	Holliday junction DNA helicase RuvB
Clocel_2083	41.22	3	-	-	-	-	-	-	Holliday junction DNA helicase RuvA
Clocel_2086	26.11	7	49.89	2	-	-	113.19	10	hypothetical protein Clocel_2086
Clocel_2087	28.76	14	85.55	27	36.5	3	164.64	30	hypothetical protein Clocel_2087
Clocel_2088	230.51	14	398.27	36	259.01	31	141.31	21	ACT domain-containing protein
Clocel_2089	-	-	-	-	-	-	31.48	1	hypothetical protein Clocel_2089
Clocel_2090	-	-	-	-	-	-	63.98	10	alpha/beta hydrolase
Clocel_2098	180.35	29	713.76	56	651.15	49	1087.74	89	peptidoglycan glycosyltransferase
Clocel_2100	158.54	13	335.8	22	250.47	14	801.82	62	hypoxanthine phosphoribosyltransferase
Clocel_2101	33.12	8	165.61	22	154.05	18	639.7	69	GTP-binding proten HflX
Clocel_2106	38.52	4	-	-	-	-	-	-	RNA polymerase sigma 28 subunit SigF
Clocel_2107	103.64	6	-	-	-	-	-	-	anti-sigma regulatory factor, serine/threonine protein kinase
Clocel_2108	-	-	22.96	3	-	-	-	-	anti-sigma-factor antagonist
Clocel_2109	67.96	16	131.73	25	165.83	37	406.48	41	spermidine synthase
Clocel_2112	24	25	-	-	-	-	65.58	27	formiminotransferase-cyclodeaminase
Clocel_2115	724.88	47	700.92	54	661.04	33	669.08	54	dTDP-4-dehydrorhamnose reductase
Clocel_2116	-	-	36.83	2	147.08	8	63.28	12	WecB/TagA/CpsF family glycosyl transferase
Clocel_2117	31.47	1	-	-	-	-	-	-	O-antigen polymerase
Clocel_2118	1216.87	126	2012.62	123	2650.86	161	2248.04	157	UTP-glucose-1-phosphate uridylyltransferase
Clocel_2119	181.52	19	96.19	26	67.64	9	210.68	47	hypothetical protein Clocel_2119
Clocel_2120	3426.6	423	2639.11	319	3473.27	438	3026.61	477	phosphoglucomutase/phosphomannomutase alpha/beta/alpha domain I
Clocel_2121	421.42	52	857.72	51	550.92	38	741.73	56	Orn/Lys/Arg decarboxylase major region
Clocel_2122	714.83	66	608.74	106	603.87	70	1444.04	195	Peptidase M16C associated domain-containing protein
Clocel_2125	588.05	64	48.05	22	82.61	36	320.77	78	MutS2 family protein
Clocel_2126	-	-	-	-	-	-	108.01	21	peptidase U32
Clocel_2129	36.64	3	56.54	8	56.67	9	148.22	12	flavodoxin
Clocel_2131	-	-	47.71	7	30.03	2	34.63	3	DtxR family iron (metal) dependent repressor
Clocel_2135	-	-	55.55	5	71.24	8	-	-	N-acetyltransferase GCN5
Clocel_2137	-	-	76.84	16	66.28	5	98.27	17	S-adenosylmethionine decarboxylase
Clocel_2138	-	-	23.19	2	-	-	61.38	12	hydroxymethylbutenyl pyrophosphate reductase
Clocel_2139	121.17	19	173.59	29	63.77	11	392.33	48	cytidylate kinase
Clocel_2140	-	-	-	-	33.65	5	50.52	13	hypothetical protein Clocel_2140
Clocel_2142	27.93	8	90.6	21	50.37	4	52.41	7	hypothetical protein Clocel_2142
Clocel_2143	-	-	-	-	-	-	20.56	5	pseudouridine synthase
Clocel_2144	27.89	4	99.7	17	111.34	7	23.08	3	hypothetical protein Clocel_2144
Clocel_2145	47.49	8	-	-	-	-	-	-	flavin reductase domain-containing FMN-binding protein
Clocel_2146	377.33	40	295.89	35	51.75	9	338.41	19	ornithine carbamoyltransferase
Clocel_2147	427.26	27	547.24	62	170.89	47	99.16	26	acetylglutamate kinase
Clocel_2149	234.96	23	369.12	39	338.86	43	926.86	69	homoserine O-succinyltransferase
Clocel_2151	-	-	25.68	2	-	-	-	-	histidine kinase
Clocel_2153	28.31	1	-	-	-	-	-	-	Zn-finger containing protein
Clocel_2154	619.94	44	747.79	72	310.66	60	448.94	54	2-isopropylmalate synthase
Clocel_2156	1082.61	85	771.5	118	790.85	83	937.06	156	phenylalanyl-tRNA synthetase subunit beta
Clocel_2157	163.18	22	176.55	38	139.72	36	212.28	39	phenylalanyl-tRNA synthetase subunit alpha
Clocel_2158	-	-	181.51	28	38.64	14	110.58	22	anthranilate synthase
Clocel_2159	41.6	22	188.99	27	149.85	24	340.14	30	tryptophan synthase subunit alpha
Clocel_2160	231.53	32	518.11	54	619.03	80	487.75	68	tryptophan synthase subunit beta
Clocel_2161	-	-	-	-	-	-	28.34	4	Phosphoribosylanthranilate isomerase
Clocel_2162	71	9	265.43	34	227.53	23	536.61	56	indole-3-glycerol-phosphate synthase
Clocel_2163	-	-	37.74	8	-	-	42.83	8	anthranilate phosphoribosyltransferase
Clocel_2164	21.08	1	-	-	167.38	9	115.44	9	quinolinate synthetase complex subunit A
Clocel_2168	-	-	-	-	80.76	3	45.97	13	hypothetical protein Clocel_2168
Clocel_2171	68.71	10	2510.25	106	33.33	3	2310.19	93	hypothetical protein Clocel_2171
Clocel_2173	100.21	21	344.09	40	295.26	33	457.7	53	methyl-accepting chemotaxis sensory transducer with Cache sensor
Clocel_2177	-	-	30.78	14	-	-	34.49	6	stress responsive alpha-beta barrel domain-containing protein
Clocel_2178	63.8	8	-	-	20.2	1	-	-	hypothetical protein Clocel_2178
Clocel_2179	-	-	-	-	-	-	21.49	3	hypothetical protein Clocel_2179
Clocel_2186	104.52	25	161.13	31	267.95	20	226.06	33	hypothetical protein Clocel_2186
Clocel_2187	1952.23	283	1986.8	264	1664.18	205	1335.43	203	hypothetical protein Clocel_2187
Clocel_2188	11043.1	1093	4290.71	254	3899.39	263	2404.85	179	hypothetical protein Clocel_2188
Clocel_2192	-	-	-	-	28.12	13	23.34	11	hypothetical protein Clocel_2192
Clocel_2193	137.21	17	113.76	13	310.01	25	20.69	4	hypothetical protein Clocel_2193
Clocel_2194	-	-	25.91	9	53.2	7	26.34	9	cellulosome anchoring protein cohesin subunit
Clocel_2195	23.43	6	76.25	4	25.02	4	243.26	11	acylneuraminate cytidylyltransferase
Clocel_2197	171.95	34	150.4	11	245.82	19	281.21	34	oxidoreductase domain-containing protein
Clocel_2199	-	-	-	-	-	-	45.51	4	hypothetical protein Clocel_2199
Clocel_2201	43.47	11	70.6	5	142.64	9	130.87	38	hypothetical protein Clocel_2201
Clocel_2202	29.14	2	35.93	12	51.08	5	37.95	12	group 1 glycosyl transferase
Clocel_2204	32.62	16	25.03	6	515.61	29	663.16	61	glutamate-1-semialdehyde-2,1-aminomutase
Clocel_2205	451.38	25	97.08	13	19.59	3	436.67	33	porphobilinogen synthase
Clocel_2206	-	-	102.45	8	293.53	23	865.46	68	uroporphyrin-III C-methyltransferase
Clocel_2207	-	-	-	-	-	-	60.12	7	porphobilinogen deaminase
Clocel_2209	31.94	4	37.01	8	97.25	10	106.55	20	glutamyl-tRNA reductase
Clocel_2210	79.95	21	33.12	9	163.34	23	298.19	45	nicotinate-nucleotide--dimethylbenzimidazole phosphoribosyltransferase
Clocel_2211	-	-	-	-	-	-	23.25	3	alpha-ribazole phosphatase
Clocel_2213	-	-	-	-	-	-	184.1	30	precorrin-8X methylmutase
Clocel_2214	110.06	14	75.9	10	89.47	6	109.61	41	ATP:corrinoid adenosyltransferase BtuR/CobO/CobP
Clocel_2215	67.85	14	82.34	12	43.09	15	401.18	62	cobyric acid synthase CobQ
Clocel_2216	45	4	-	-	-	-	-	-	class I and II aminotransferase
Clocel_2217	-	-	-	-	-	-	135.37	17	cobalt ABC transporter ATPase
Clocel_2222	38.91	1	-	-	34.57	5	241.85	22	precorrin-3B C(17)-methyltransferase
Clocel_2223	-	-	-	-	-	-	38.98	12	cobyrinic acid a,c-diamide synthase
Clocel_2224	-	-	-	-	-	-	32.93	9	precorrin-6x reductase
Clocel_2225	141.13	12	114.91	16	236.93	25	394.89	57	cobalamin (vitamin B12) biosynthesis CbiX protein
Clocel_2226	-	-	-	-	-	-	25.3	2	Cobalamin synthesis G-like
Clocel_2227	38.71	5	45.23	4	137.75	15	520.96	54	precorrin-4 C(11)-methyltransferase
Clocel_2228	-	-	-	-	150.85	11	568.62	39	precorrin-2 C(20)-methyltransferase
Clocel_2229	-	-	-	-	-	-	54.55	17	precorrin-6y C5,15-methyltransferase subunit CbiE
Clocel_2232	34.1	6	47.9	10	36.33	1	65.4	19	nitroreductase
Clocel_2235	45.24	2	35.13	3	33.39	1	-	-	radical SAM protein
Clocel_2237	777.29	48	438.55	43	55.18	3	91.94	16	L-fucose isomerase
Clocel_2240	-	-	29.6	6	-	-	-	-	hypothetical protein Clocel_2240
Clocel_2241	-	-	58.41	2	-	-	61.29	4	acetyl esterase
Clocel_2243	-	-	-	-	29.05	4	-	-	hydrogenase, Fe-only
Clocel_2246	-	-	-	-	-	-	25.92	3	L-serine dehydratase, iron-sulfur-dependent subunit alpha
Clocel_2248	-	-	-	-	-	-	96.93	20	isochorismatase hydrolase
Clocel_2249	70.22	12	271.85	30	216.47	25	7019.85	606	glucuronate isomerase
Clocel_2250	-	-	84.33	15	93.46	5	4004	408	altronate dehydratase
Clocel_2251	535.88	34	433.05	51	315.93	36	10421.4	1001	mannitol dehydrogenase domain-containing protein
Clocel_2252	-	-	-	-	-	-	433.13	44	polysaccharide deacetylase
Clocel_2253	52.2	5	-	-	30.91	12	1038.18	107	Crp family transcriptional regulator
Clocel_2254	-	-	-	-	-	-	2984.01	373	glycoside hydrolase family protein
Clocel_2255	225.76	36	98.71	14	43.06	7	3629.58	392	major facilitator superfamily protein
Clocel_2256	139.87	32	255.5	34	70.44	10	13181.5	1008	glycosyl hydrolase family protein
Clocel_2257	-	-	-	-	-	-	215.56	34	xylose isomerase domain-containing protein TIM barrel
Clocel_2258	-	-	226.6	12	40.2	9	1669.13	110	2-dehydro-3-deoxyphosphogluconate aldolase
Clocel_2259	77.41	13	145.72	25	136.12	15	896.67	210	PfkB domain-containing protein
Clocel_2260	-	-	-	-	-	-	255.32	69	2-deoxy-D-gluconate 3-dehydrogenase
Clocel_2262	51.92	4	201.63	23	36.05	4	1356.89	256	short-chain dehydrogenase/reductase SDR
Clocel_2263	-	-	34.19	3	-	-	1715.03	219	4-deoxy-L-threo-5-hexosulose-uronate ketol-isomerase
Clocel_2264	540.62	35	202.68	12	171.28	7	812.45	56	transcriptional regulator, IclR family
Clocel_2266	-	-	-	-	15.89	1	-	-	hypothetical protein Clocel_2266
Clocel_2267	-	-	60.16	13	-	-	51.14	10	xylose isomerase domain-containing protein TIM barrel
Clocel_2271	-	-	-	-	54.17	7	35.6	1	helix-turn-helix domain-containing protein
Clocel_2279	485.82	50	21.4	9	33.64	4	-	-	amino acid adenylation domain-containing protein
Clocel_2280	47	23	34.76	5	66.8	5	-	-	radical SAM protein
Clocel_2283	198.59	26	-	-	110.51	11	-	-	phosphopantetheine-binding protein
Clocel_2292	-	-	-	-	-	-	33.49	5	NB-ARC domain-containing protein
Clocel_2293	-	-	210.98	13	-	-	-	-	hypothetical protein Clocel_2293
Clocel_2295	43.48	3	1339.67	90	-	-	-	-	glycoside hydrolase family protein
Clocel_2312	36.42	9	-	-	-	-	111.32	7	hypothetical protein Clocel_2312
Clocel_2325	36.38	4	-	-	-	-	25.25	3	CRISPR-associated helicase Cas3
Clocel_2333	33.16	6	83.69	11	55.35	9	45.49	6	hypothetical protein Clocel_2333
Clocel_2347	-	-	-	-	-	-	28.3	1	Toprim sub domain-containing protein
Clocel_2348	40.93	12	162.88	18	50.87	3	58.48	5	hypothetical protein Clocel_2348
Clocel_2358	-	-	96.11	9	22.81	1	33.01	5	helix-turn-helix domain-containing protein
Clocel_2359	1197.44	119	1523.96	219	-	-	-	-	hemolysin-type calcium-binding protein
Clocel_2360	-	-	-	-	55.8	2	-	-	hemolysin-type calcium-binding protein
Clocel_2363	1475.27	130	1748.71	227	433.48	54	295.88	52	hemolysin-type calcium-binding protein
Clocel_2364	28.43	4	-	-	-	-	-	-	hemolysin-type calcium-binding protein
Clocel_2365	-	-	-	-	-	-	56.18	2	Resolvase domain
Clocel_2368	-	-	-	-	39.15	1	25.78	3	Polynucleotide adenylyltransferase region
Clocel_2369	134.46	20	56.54	25	37.52	22	98.5	16	UDP-N-acetylglucosamine-N-acetylmuramyl- (pentapeptide) pyrophosphoryl-undecaprenol N- acetylglucosamin
Clocel_2371	-	-	-	-	37.88	6	53.75	2	single-stranded-DNA-specific exonuclease RecJ
Clocel_2375	48.89	3	86.31	6	-	-	88.19	9	DJ-1 family protein
Clocel_2376	-	-	-	-	-	-	29.71	9	DNA topoisomerase
Clocel_2377	-	-	-	-	-	-	89.03	6	DNA topoisomerase
Clocel_2379	56.53	13	77.07	19	80.8	23	61.97	16	hypothetical protein Clocel_2379
Clocel_2380	30617.9	2371	75499.9	4913	94115.8	4463	37097.2	2312	flagellin domain-containing protein
Clocel_2381	-	-	22966	1473	25501.4	1813	-	-	flagellin domain-containing protein
Clocel_2382	16902.7	1233	-	-	-	-	-	-	flagellin domain-containing protein
Clocel_2384	-	-	22940	1468	25331.3	1770	11297.1	912	flagellin domain-containing protein
Clocel_2386	34.29	13	114.25	16	151.52	16	325.99	37	UDP-N-acetyl-D-glucosamine 2-epimerase
Clocel_2387	133.18	17	373.46	57	176.73	36	327.51	52	N-acetylneuraminate synthase
Clocel_2388	108.64	12	44.03	13	449.98	9	143.36	15	sugar O-acyltransferase, sialic acid O-acetyltransferase NeuD family
Clocel_2389	311.75	36	441.27	59	271.6	37	608	91	nucleotidyltransferase
Clocel_2390	1754.38	136	581.67	58	1109.13	76	924.52	105	DegT/DnrJ/EryC1/StrS aminotransferase
Clocel_2391	2003.52	215	319.6	44	112.09	35	423.29	53	NAD-dependent epimerase/dehydratase
Clocel_2392	579.51	62	728.66	118	242.03	52	1136.69	162	hypothetical protein Clocel_2392
Clocel_2394	28.89	15	49.89	10	63.85	6	90.33	23	AsnC family transcriptional regulator
Clocel_2395	-	-	33.25	4	-	-	-	-	hypothetical protein Clocel_2395
Clocel_2396	28.58	10	110.11	9	280.52	16	62.86	4	hypothetical protein Clocel_2396
Clocel_2397	-	-	136.43	19	281.7	28	-	-	methyl-accepting chemotaxis sensory transducer
Clocel_2402	42.15	10	197.37	20	225.39	26	51.73	6	iron-containing alcohol dehydrogenase
Clocel_2403	340.97	57	987.47	115	1746.07	102	4137.81	332	glucosamine/fructose-6-phosphate aminotransferase
Clocel_2404	-	-	49.33	9	-	-	-	-	PTS system mannitol-specific transporter subunit IIC
Clocel_2405	42.76	8	-	-	-	-	-	-	mannitol dehydrogenase domain-containing protein
Clocel_2408	27.27	11	-	-	-	-	-	-	N-acetyltransferase GCN5
Clocel_2413	-	-	-	-	-	-	29.83	4	integrase family protein
Clocel_2419	-	-	39.66	11	25.41	7	36.79	11	hypothetical protein Clocel_2419
Clocel_2421	36.91	10	-	-	21.48	9	-	-	DEAD/DEAH box helicase
Clocel_2422	-	-	53.7	4	-	-	30.48	2	peptidase S1 and S6 chymotrypsin/Hap
Clocel_2423	35.21	3	-	-	-	-	-	-	Zn-dependent hydrolase
Clocel_2427	-	-	34.61	11	-	-	-	-	hypothetical protein Clocel_2427
Clocel_2429	-	-	-	-	33.58	3	-	-	phage tail tape measure protein, TP901 family
Clocel_2436	174.36	17	90.37	40	44.09	17	339.2	74	hypothetical protein Clocel_2436
Clocel_2440	-	-	-	-	-	-	28.63	13	terminase
Clocel_2460	119.9	15	308.59	47	169.54	18	326.74	43	LPXTG-motif cell wall anchor domain-containing protein
Clocel_2461	29.68	3	33.85	5	-	-	25.86	7	ABC transporter
Clocel_2463	38.48	1	-	-	-	-	-	-	hypothetical protein Clocel_2463
Clocel_2464	-	-	206.26	17	33.95	6	143.25	10	ATPase
Clocel_2465	801.88	72	19.71	23	909.14	79	-	-	hemolysin-type calcium-binding protein
Clocel_2468	38.26	4	134.27	7	-	-	28.63	6	DNA mismatch repair protein MutS domain-containing protein
Clocel_2469	1932.07	200	1623.26	166	1156.11	84	852.63	93	isocitrate dehydrogenase
Clocel_2470	839.43	83	220.95	67	335.55	38	708.23	90	homocitrate synthase
Clocel_2471	-	-	37.56	1	29.37	1	38.82	4	phosphoglycerate mutase
Clocel_2472	58.6	6	50.68	5	139.36	12	80.07	17	hypothetical protein Clocel_2472
Clocel_2473	-	-	-	-	-	-	27.7	8	radical SAM protein
Clocel_2475	39.07	4	66.2	9	66.54	8	126	16	hypothetical protein Clocel_2475
Clocel_2476	299.32	32	275.63	59	724.54	41	614.24	60	cysteine synthase
Clocel_2477	896.96	54	104.93	16	91.36	11	179.76	18	AsnC family transcriptional regulator
Clocel_2478	102.57	9	385.94	26	164.96	23	986.75	80	thiamine biosynthesis/tRNA modification protein ThiI
Clocel_2479	-	-	56.68	20	-	-	123.23	25	cysteine desulfurase
Clocel_2482	45.03	59	195.01	63	52.46	37	406.66	121	amino acid adenylation domain-containing protein
Clocel_2483	42.39	4	21.51	10	60.97	7	72.84	10	2,4-diaminobutyrate 4-transaminase
Clocel_2484	-	-	32.17	3	-	-	-	-	ABC transporter
Clocel_2485	233.3	10	57.13	6	-	-	36.81	18	ABC transporter
Clocel_2486	74.79	31	70.01	29	-	-	143.55	49	amino acid adenylation domain-containing protein
Clocel_2487	80.55	69	228.3	64	144.16	37	679.13	141	amino acid adenylation domain-containing protein, partial
Clocel_2488	105.48	37	145.95	41	156.83	28	363.48	80	amino acid adenylation domain-containing protein
Clocel_2489	279.61	46	160.99	45	44.14	15	434.22	105	amino acid adenylation domain-containing protein
Clocel_2494	-	-	30.77	17	-	-	-	-	diguanylate cyclase/phosphodiesterase
Clocel_2495	6768.69	439	1805.37	177	1024.42	101	1267.25	145	response regulator receiver modulated CheW protein
Clocel_2496	58.39	8	26.37	4	45.45	5	-	-	YhgE/Pip C-terminal domain-containing protein, partial
Clocel_2501	252.62	29	179.88	46	84.96	25	173.55	32	methyl-accepting chemotaxis sensory transducer
Clocel_2502	32.58	12	51.15	5	145.74	15	189.39	43	threonine dehydratase
Clocel_2503	215.35	38	28.4	8	-	-	53.12	9	hypothetical protein Clocel_2503
Clocel_2504	2304.91	172	2036.2	225	1003.17	95	2419.09	302	pyridoxal-phosphate dependent TrpB-like protein
Clocel_2507	-	-	-	-	-	-	245.98	29	beta-galactosidase
Clocel_2509	-	-	-	-	-	-	34.53	2	alkaline phosphatase
Clocel_2511	-	-	45.05	2	29.38	4	37.28	5	glycoside hydrolase clan GH-D
Clocel_2513	33.87	2	-	-	-	-	-	-	DNA polymerase III subunit epsilon
Clocel_2514	-	-	-	-	-	-	41.1	4	hypothetical protein Clocel_2514
Clocel_2524	32.22	3	79.54	10	-	-	90.36	12	AraC family transcriptional regulator
Clocel_2527	136.36	6	30.77	1	-	-	27.77	2	hypothetical protein Clocel_2527
Clocel_2535	-	-	48.72	24	119.09	15	425.1	80	LPXTG-motif cell wall anchor domain-containing protein
Clocel_2536	-	-	-	-	85.11	11	1883.22	273	LPXTG-motif cell wall anchor domain-containing protein
Clocel_2541	95.99	19	206.47	35	76.89	15	192.67	22	methyl-accepting chemotaxis sensory transducer
Clocel_2545	136.01	7	-	-	-	-	-	-	methyl-accepting chemotaxis sensory transducer
Clocel_2549	-	-	-	-	-	-	137.2	14	methyl-accepting chemotaxis sensory transducer
Clocel_2551	-	-	-	-	29.18	3	-	-	Mur ligase middle domain-containing protein
Clocel_2554	-	-	38.58	6	-	-	-	-	hypothetical protein Clocel_2554
Clocel_2557	33.68	3	-	-	-	-	-	-	hypothetical protein Clocel_2557
Clocel_2563	33.44	4	76.53	7	59.87	4	73.2	6	hypothetical protein Clocel_2563
Clocel_2564	-	-	-	-	-	-	327.36	56	alpha-L-arabinofuranosidase
Clocel_2571	-	-	-	-	-	-	26.6	3	NUDIX hydrolase
Clocel_2573	82.97	20	202.27	33	55.09	19	68.65	20	hypothetical protein Clocel_2573
Clocel_2575	48.71	5	-	-	-	-	-	-	Dockerin type 1
Clocel_2576	147.86	44	289.71	70	147.8	30	231.58	59	glycoside hydrolase family protein
Clocel_2579	139.18	20	489.89	45	249.58	36	303.67	50	methyl-accepting chemotaxis sensory transducer
Clocel_2584	223.39	10	89.39	20	-	-	35.91	1	cobyrinic acid ac-diamide synthase
Clocel_2586	-	-	33.41	9	-	-	-	-	4Fe-4S ferredoxin
Clocel_2587	98.07	18	615.94	103	-	-	-	-	carbon-monoxide dehydrogenase, catalytic subunit
Clocel_2588	-	-	19.68	13	-	-	-	-	NADH dehydrogenase (quinone)
Clocel_2590	428.58	25	630.05	55	-	-	-	-	aldose 1-epimerase
Clocel_2592	170.53	34	3437.39	204	-	-	-	-	two component transcriptional regulator, AraC family
Clocel_2593	31.62	9	327.03	91	-	-	-	-	integral membrane sensor signal transduction histidine kinase
Clocel_2594	286.48	16	794.8	73	-	-	-	-	extracellular solute-binding protein
Clocel_2595	561.37	80	3316.97	448	27.46	1	-	-	xylan 1,4-beta-xylosidase
Clocel_2596	9500.31	376	12448.6	1232	-	-	-	-	sugar ABC transporter periplasmic protein
Clocel_2597	130.5	16	343.15	60	-	-	-	-	inner-membrane translocator
Clocel_2598	1970.05	211	4779.4	547	-	-	-	-	ABC transporter
Clocel_2600	-	-	398.62	21	82.62	10	26.89	2	hypothetical protein Clocel_2600
Clocel_2601	652.45	72	371.16	58	322.08	45	312.98	71	aconitate hydratase domain-containing protein
Clocel_2602	1154.69	70	724.92	78	1294.09	110	1073	112	homoaconitate hydratase family protein
Clocel_2606	759.96	75	3250.98	327	2806.04	255	2001.84	192	LPXTG-motif cell wall anchor domain-containing protein
Clocel_2607	90.62	11	228.91	26	699.38	63	198.44	35	Dockerin type 1
Clocel_2610	299.87	30	305.5	32	316	25	1231.19	99	N-acetyl-gamma-glutamyl-phosphate reductase
Clocel_2611	-	-	-	-	-	-	38.46	1	amidohydrolase
Clocel_2612	22.09	3	-	-	-	-	-	-	Kelch repeat type 1-containing protein
Clocel_2615	-	-	-	-	-	-	29.02	6	hypothetical protein Clocel_2615
Clocel_2626	655.84	106	142.86	24	134.98	34	59.91	16	amino acid adenylation domain-containing protein
Clocel_2627	232.75	21	-	-	-	-	-	-	phosphopantetheine-binding protein
Clocel_2628	315.77	33	94.54	21	213.75	36	-	-	amino acid adenylation domain-containing protein
Clocel_2629	201.94	27	28.04	2	-	-	-	-	3-hydroxyacyl-CoA dehydrogenase
Clocel_2630	506.36	29	1937.83	87	371.31	38	563	34	phosphopantetheine-binding protein
Clocel_2631	79.65	7	31.13	1	39.62	2	-	-	electron transfer flavoprotein subunit alpha
Clocel_2632	81.4	12	32.02	4	144.3	5	39.17	8	electron transfer flavoprotein subunit alpha/beta
Clocel_2633	333.22	59	109.6	22	137.57	32	43.07	4	acyl-CoA dehydrogenase domain-containing protein
Clocel_2634	178.63	40	14.14	3	-	-	-	-	6-deoxyerythronolide-B synthase
Clocel_2635	302.06	35	76.65	4	-	-	-	-	phosphopantetheine-binding protein
Clocel_2636	28.28	1	-	-	-	-	-	-	acyl transferase
Clocel_2637	28.15	14	-	-	-	-	36.4	4	3-oxoacyl-ACP synthase
Clocel_2638	445.45	42	213.81	16	509.47	48	29.66	2	hypothetical protein Clocel_2638
Clocel_2640	-	-	-	-	-	-	32.84	4	hypothetical protein Clocel_2640
Clocel_2642	26.42	2	32.52	8	-	-	2948.93	373	pectinesterase
Clocel_2646	-	-	32.42	2	-	-	-	-	Serine/threonine-protein kinase-like domain
Clocel_2651	36.37	3	35.49	10	-	-	29.73	17	type III restriction protein res subunit
Clocel_2653	-	-	-	-	35.99	1	-	-	radical SAM protein
Clocel_2657	-	-	43.53	6	-	-	45.8	5	RNA methyltransferase, TrmA family
Clocel_2660	784.9	33	3915.43	309	1210.63	87	3308.33	286	RDD domain-containing protein
Clocel_2663	839.89	125	1197.37	187	2079.29	165	1891.21	248	cell wall hydrolase/autolysin
Clocel_2664	269.91	15	362.3	53	345.43	41	623.02	68	glutamate synthase NADH/NADPH small subunit
Clocel_2665	242.3	42	463.4	62	663.87	72	1507.85	140	Glutamate synthase (ferredoxin)
Clocel_2666	248.08	20	217.8	41	154.12	19	197.28	22	methyl-accepting chemotaxis sensory transducer
Clocel_2667	-	-	46	5	-	-	98.96	16	pentapeptide repeat-containing protein
Clocel_2669	157.58	61	108.38	11	94.45	11	229.5	24	HAD-superfamily hydrolase
Clocel_2673	-	-	-	-	-	-	122.69	11	copper amine oxidase domain-containing protein
Clocel_2675	276.15	49	850.63	107	813.45	78	1210.4	112	NLPA lipoprotein
Clocel_2677	42.97	6	172.55	22	109.14	13	577.39	30	ABC transporter
Clocel_2683	-	-	25.52	4	-	-	-	-	FeoA family protein
Clocel_2684	127.8	18	62.64	17	62.93	12	137.42	27	ferrous iron transport protein B
Clocel_2686	26.13	3	26.09	3	-	-	30.3	5	N-acetyltransferase GCN5
Clocel_2688	54.34	4	50.49	12	40.02	7	28.85	1	hypothetical protein Clocel_2688
Clocel_2690	76.85	7	389.84	41	213.91	20	436.61	44	pyridoxine biosynthesis protein
Clocel_2692	-	-	24.37	5	-	-	25.52	7	methyl-accepting chemotaxis sensory transducer
Clocel_2693	2667.05	278	1278.24	115	1607.38	113	1846.89	193	3-dehydroquinate synthase
Clocel_2694	-	-	-	-	49.74	6	31.44	2	hypothetical protein Clocel_2694
Clocel_2696	366.73	49	79.52	25	467.18	45	318.37	52	AAA ATPase
Clocel_2697	350.49	23	108.81	31	640.32	125	67.3	29	sialate O-acetylesterase
Clocel_2698	245.53	13	165.36	16	71.56	9	240.19	35	methyl-accepting chemotaxis sensory transducer
Clocel_2704	-	-	18.43	1	-	-	-	-	glycerol kinase
Clocel_2705	-	-	-	-	34.4	12	20.71	7	peptidase S8 and S53 subtilisin kexin sedolisin
Clocel_2716	34.52	4	20.97	5	27.27	3	40.43	4	licheninase
Clocel_2726	-	-	45.5	3	-	-	45.51	9	phosphatidylinositol-specific phospholipase C X region
Clocel_2727	-	-	-	-	206.89	6	109.63	8	hypothetical protein Clocel_2727
Clocel_2728	-	-	-	-	39.15	1	57.85	7	Lytic transglycosylase catalytic
Clocel_2729	42.6	8	127.84	25	98.29	4	218.76	28	dephospho-CoA kinase
Clocel_2730	604.34	86	157.42	61	539.31	81	802.7	128	DNA polymerase I
Clocel_2731	-	-	-	-	-	-	30.02	5	NERD domain-containing protein
Clocel_2732	145.07	14	81.02	11	200.79	14	143.86	13	silent information regulator protein Sir2
Clocel_2734	1561.22	133	3883.09	332	2110.99	218	1897.94	173	pyrroline-5-carboxylate reductase
Clocel_2735	1691.04	127	679.4	106	340.5	46	651.09	67	nitrogen regulatory protein P-II
Clocel_2737	87.5	19	146.32	45	413.35	55	818.69	97	small GTP-binding protein
Clocel_2740	1297.56	178	1761.31	208	1570.05	155	1480.65	146	aspartate kinase
Clocel_2741	2282.92	140	569.75	87	367.47	52	297.44	43	glycoside hydrolase family protein
Clocel_2743	26.32	10	-	-	-	-	33.64	6	RluA family pseudouridine synthase
Clocel_2744	1069	106	1746.62	225	1334.63	120	1123.39	115	endoribonuclease L-PSP
Clocel_2745	53.93	13	233.46	34	86.29	6	307.77	19	cell envelope-related transcriptional attenuator
Clocel_2746	-	-	78.58	12	46.26	7	148.63	22	metal dependent phosphohydrolase
Clocel_2748	72.4	7	111.24	11	39.39	4	223.7	24	hypothetical protein Clocel_2748
Clocel_2749	327.15	36	367.82	42	570.55	59	795.11	92	GTP-binding protein Obg/CgtA
Clocel_2750	344.36	45	625.26	81	311.6	44	591.03	82	50S ribosomal protein L27
Clocel_2751	-	-	-	-	51.77	8	117.91	6	hypothetical protein Clocel_2751
Clocel_2752	839.76	777	1981.05	107	806.98	85	1619.95	94	50S ribosomal protein L21
Clocel_2753	-	-	-	-	55.97	14	133.2	22	ribonuclease, Rne/Rng family
Clocel_2754	94.45	16	378.41	38	170.79	25	567.46	66	hypothetical protein Clocel_2754
Clocel_2755	582.87	65	315.14	61	422.72	55	883.44	133	radical SAM protein
Clocel_2759	2214.52	282	1741.22	272	1919.66	297	1628.38	247	beta-lactamase
Clocel_2761	205.21	7	649.52	31	240.54	16	165.04	11	cell division topological specificity factor MinE
Clocel_2762	648.91	78	1441.12	93	702.98	67	1296.23	114	septum site-determining protein MinD
Clocel_2763	192.03	18	50.54	17	42.4	9	56.33	7	septum site-determining protein MinC
Clocel_2764	121.11	16	77.79	17	-	-	334.91	40	Penicillin-binding protein dimerization domain
Clocel_2767	-	-	136.85	20	118.35	18	315.28	31	rod shape-determining protein MreC
Clocel_2768	1308.37	168	1877.86	221	2251.87	225	3981.48	383	MreB/Mrl family cell shape determining protein
Clocel_2770	-	-	-	-	-	-	25.09	11	maf protein
Clocel_2772	30.81	1	-	-	-	-	-	-	hypothetical protein Clocel_2772
Clocel_2773	28.5	5	-	-	-	-	-	-	hypothetical protein Clocel_2773
Clocel_2774	63.78	16	48.77	7	27.58	3	87.11	15	zinc-binding CMP/dCMP deaminase
Clocel_2778	5267.7	296	1108.38	68	1065.07	43	2445.41	113	PTS system glucose-specific transporter subunit IIBC
Clocel_2779	365.36	23	72.62	10	-	-	-	-	PTS system glucose-specific transporter subunit IIBC
Clocel_2780	338.64	20	97.3	19	39.07	8	103.9	16	two component transcriptional regulator, winged helix family
Clocel_2782	69.22	9	313.31	16	39.09	1	252.44	21	oxidoreductase domain-containing protein
Clocel_2783	186.93	28	268	45	340.73	31	665.13	61	arginyl-tRNA synthetase
Clocel_2784	84.94	18	106.65	22	38.52	12	179.03	33	Sel1 domain-containing protein repeat-containing protein
Clocel_2787	-	-	-	-	124.27	21	-	-	glycoside hydrolase family protein
Clocel_2789	401.69	33	132.6	14	346.85	24	313.24	32	hypothetical protein Clocel_2789
Clocel_2792	-	-	-	-	24.25	2	-	-	ABC transporter
Clocel_2797	192.55	39	-	-	-	-	-	-	GTP cyclohydrolase I
Clocel_2800	33.68	5	75.58	3	1013.39	168	27.33	5	Alpha-galactosidase
Clocel_2801	33.16	20	54.86	33	44.87	11	114.96	43	diguanylate cyclase with TPR repeats
Clocel_2804	88.72	12	201.23	26	87.62	8	109.63	16	1-acyl-sn-glycerol-3-phosphate acyltransferase
Clocel_2806	-	-	53.07	3	40.44	1	64.67	12	phosphoglucomutase/phosphomannomutase alpha/beta/alpha domain I
Clocel_2809	28.44	3	-	-	24.05	2	-	-	CheC domain-containing protein
Clocel_2812	134.46	24	187.94	24	133.56	24	351.92	35	thiamine biosynthesis protein ThiC
Clocel_2816	672.33	107	461.53	98	364.79	59	897.7	145	glycoside hydrolase family protein
Clocel_2818	431.37	47	57.59	22	344.78	39	315.18	50	Dockerin type 1
Clocel_2819	384.55	37	157.06	26	96.54	21	234.64	33	glycoside hydrolase family protein
Clocel_2820	1069.27	157	1700.11	369	487.16	47	3264.2	493	cellulosome anchoring protein cohesin subunit
Clocel_2821	13949.8	1111	10733.2	933	8163.16	623	14321.9	1297	glycoside hydrolase family protein
Clocel_2822	781.66	104	1062.75	114	235.06	23	1633.61	160	glycoside hydrolase family protein
Clocel_2823	7025.84	536	2943.3	313	1456.29	175	2542.1	296	glycoside hydrolase family protein
Clocel_2824	16861.6	1141	9115.58	808	7422	586	11807.6	1035	cellulosome anchoring protein cohesin subunit
Clocel_2825	-	-	28.55	3	-	-	-	-	hypothetical protein Clocel_2825
Clocel_2826	44.79	2	53.77	5	-	-	41.36	7	RNA polymerase sigma-I factor
Clocel_2830	-	-	-	-	-	-	19.3	1	nitrogenase cofactor biosynthesis protein NifB
Clocel_2832	-	-	21.19	2	-	-	-	-	nitrogenase molybdenum-iron protein subunit beta
Clocel_2840	1035.36	108	1131.19	93	1403.75	139	930.29	91	pyruvate ferredoxin/flavodoxin oxidoreductase
Clocel_2841	-	-	-	-	-	-	24.74	4	hypothetical protein Clocel_2841
Clocel_2842	56.86	2	468.84	27	99.69	19	271.78	25	peptidase M42 family protein
Clocel_2843	165.17	3	21.53	4	74.7	9	-	-	6,7-dimethyl-8-ribityllumazine synthase
Clocel_2845	-	-	-	-	31.06	1	-	-	riboflavin synthase subunit alpha
Clocel_2847	195.57	69	348.96	82	209.47	58	200.51	75	secretion protein HlyD family protein
Clocel_2848	304.01	38	347.86	68	469.88	49	421.62	80	type I secretion system ATPase
Clocel_2849	9642.84	952	10667.8	1124	9746.01	891	1564.97	148	calcium binding hemolysin protein
Clocel_2850	18326.7	2279	18613.8	1742	14679.3	1394	5821.74	472	hemolysin-type calcium-binding protein
Clocel_2853	39.16	6	-	-	-	-	-	-	phospholipase D/Transphosphatidylase
Clocel_2854	36.17	9	101.42	10	39.53	7	250.77	16	transcriptional regulator, TetR family
Clocel_2861	72.21	18	89.68	10	30.94	3	168.65	24	Ppx/GppA phosphatase
Clocel_2862	242.13	47	222.05	41	99.91	24	431.23	56	polyphosphate kinase
Clocel_2863	162.68	35	225.63	29	95.85	15	246.83	32	methylglyoxal synthase
Clocel_2865	-	-	90.85	19	45.52	27	44.8	2	nitrogen regulatory protein P-II
Clocel_2867	-	-	41.74	5	-	-	75.18	16	binding-protein-dependent transport system inner membrane protein
Clocel_2868	-	-	23.66	3	98.65	3	38.04	3	binding-protein-dependent transport system inner membrane protein
Clocel_2869	311.17	36	244.81	55	87.92	23	742.03	68	spermidine/putrescine ABC transporter ATPase
Clocel_2870	-	-	33.68	11	117.47	11	71.99	16	hypothetical protein Clocel_2870
Clocel_2871	585.31	59	490.36	36	171.5	24	343.76	39	sulfate transporter
Clocel_2872	31.7	8	32.43	5	-	-	69.13	18	PAS/PAC sensor-containing diguanylate cyclase/phosphodiesterase
Clocel_2873	2502.53	235	4058.2	348	3751.8	334	4395.78	383	threonine synthase
Clocel_2874	167.3	70	179.51	51	585.77	72	243.36	64	homoserine kinase
Clocel_2875	1758.66	168	1948.75	202	1225.34	135	1082.22	119	homoserine dehydrogenase
Clocel_2877	453.08	28	1341.77	78	788.68	32	629.57	47	hypothetical protein Clocel_2877
Clocel_2878	906.52	48	247.36	63	126.74	23	379.31	66	phosphotransferase system PTS lactose/cellobiose-specific IIA subunit
Clocel_2879	31.1	13	208.58	79	128.72	35	855.46	96	hypothetical protein Clocel_2879
Clocel_2880	526.25	50	108.3	46	45.89	18	114.38	47	PTS system lactose/cellobiose family transporter subunit IIC
Clocel_2881	124.46	44	124.28	106	416.53	96	280.89	115	PTS system lactose/cellobiose-specific transporter subunit IIB
Clocel_2882	202.25	17	806.82	43	368.03	24	530.27	41	6-phospho-beta-glucosidase
Clocel_2883	1252.83	66	36.93	23	-	-	132.67	47	RpiR family transcriptional regulator
Clocel_2885	6154.61	491	3373.66	284	725.55	87	2278	247	cold-shock DNA-binding domain-containing protein
Clocel_2886	189.05	25	822.2	79	204.95	25	574.57	72	ABC transporter
Clocel_2887	579.28	31	494.51	71	100.74	11	428.51	47	ABC transporter
Clocel_2888	89.4	8	198.72	16	30.9	2	98.16	10	regulatory protein MarR
Clocel_2891	-	-	-	-	-	-	32.86	10	glucose-1-phosphate adenylyltransferase, GlgD subunit
Clocel_2892	39.48	4	-	-	-	-	-	-	glycogen/starch synthase
Clocel_2894	-	-	17.98	1	-	-	-	-	major facilitator superfamily protein
Clocel_2895	-	-	20.07	2	-	-	56.3	4	UBA/THIF-type NAD/FAD binding protein
Clocel_2896	2431.49	231	898.53	173	1404.98	172	2357	313	methionine synthase
Clocel_2898	49.89	14	149.72	16	-	-	337.59	37	endonuclease/exonuclease/phosphatase
Clocel_2900	391.71	81	481.13	85	681.85	65	665.95	93	glycoside hydrolase family protein
Clocel_2901	206.22	46	414.17	64	151.86	22	399.96	86	phosphofructokinase
Clocel_2904	18.31	3	-	-	-	-	-	-	putative lipoprotein
Clocel_2906	41.49	8	54.62	15	151.33	14	316.39	40	hypothetical protein Clocel_2906
Clocel_2907	21.19	1	116.27	18	27.53	4	115.04	22	CobB/CobQ domain-containing protein glutamine amidotransferase
Clocel_2909	1112.84	101	1429.36	152	1129.75	116	2604.81	212	ATP-dependent chaperone ClpB
Clocel_2910	160.52	9	117.6	5	170.29	9	153.13	12	helix-turn-helix domain-containing protein
Clocel_2911	752.13	64	620.17	88	857.62	77	1316.96	159	helix-turn-helix domain-containing protein
Clocel_2913	99.27	13	-	-	-	-	61.39	20	Ribonuclease H1-like
Clocel_2914	355.04	83	88.47	22	86.3	18	183.49	42	hypothetical protein Clocel_2914
Clocel_2915	-	-	-	-	25.68	3	-	-	ATP-dependent metalloprotease FtsH
Clocel_2917	47.74	22	120.45	45	71.89	20	33.99	32	oligoendopeptidase F
Clocel_2918	1005.44	91	569.58	41	484.79	31	569.09	37	hypothetical protein Clocel_2918
Clocel_2920	48.08	4	55.57	6	37.98	3	49.12	8	ferric uptake regulator, Fur family
Clocel_2923	53.58	22	254.48	47	145.7	15	166.76	53	SAM dependent methyltransferase
Clocel_2931	-	-	-	-	21.45	2	-	-	hypothetical protein Clocel_2931
Clocel_2932	1385.78	75	-	-	101.42	5	77.34	10	ABC transporter
Clocel_2933	188.33	35	1019.47	98	345.02	59	501.32	60	methyl-accepting chemotaxis sensory transducer
Clocel_2937	-	-	34.36	5	-	-	71.16	10	two component transcriptional regulator, winged helix family
Clocel_2939	-	-	-	-	-	-	739.02	58	hypothetical protein Clocel_2939
Clocel_2940	1083.88	115	832.67	128	1545.78	126	897.03	98	putative phosphate transport regulator
Clocel_2946	-	-	36.74	1	-	-	-	-	Glyoxalase/bleomycin resistance protein/dioxygenase
Clocel_2957	41.72	8	-	-	-	-	29.91	2	hypothetical protein Clocel_2957
Clocel_2958	23.13	7	-	-	-	-	-	-	hypothetical protein Clocel_2958
Clocel_2961	-	-	94.81	23	75.33	11	210.01	51	GMP synthase
Clocel_2962	360.17	50	241.94	51	365.54	28	757.96	64	inosine-5'-monophosphate dehydrogenase
Clocel_2965	21079.9	1835	20923.6	1533	21393.4	1426	23547	1906	chaperonin GroEL
Clocel_2966	1940.91	150	3313.23	335	3705.41	312	2730.86	261	chaperonin Cpn10
Clocel_2968	61.91	12	-	-	-	-	-	-	hypothetical protein Clocel_2968
Clocel_2969	278.37	22	30.58	11	-	-	88.13	14	Cro/CI family transcriptional regulator
Clocel_2971	1552.7	141	1251.3	114	1361.15	92	2728.06	232	glutamate synthase (NADPH), homotetrameric
Clocel_2972	19057	1606	22515.5	1273	19893.8	1329	12571.4	757	3-hydroxyacyl-CoA dehydrogenase
Clocel_2973	14471.6	1356	9503.37	719	6472.43	658	6917.7	637	electron transfer flavoprotein subunit alpha/beta
Clocel_2974	7967.46	608	18210.9	1154	13371.5	956	14759.9	1001	electron transfer flavoprotein subunit alpha/beta
Clocel_2975	20082.1	1741	7872.62	1038	15274.6	1596	7314.08	832	acyl-CoA dehydrogenase domain-containing protein
Clocel_2976	3255.33	467	2670.58	294	2942.78	282	1717.27	181	Enoyl-CoA hydratase/isomerase
Clocel_2977	653.82	58	650.42	44	794.6	49	796.76	52	CoA-binding domain-containing protein
Clocel_2978	124.75	18	137.07	47	150	21	449.56	70	ABC transporter
Clocel_2979	-	-	-	-	31.26	11	-	-	AraC family transcriptional regulator
Clocel_2983	-	-	27.67	2	-	-	-	-	fibronectin type III domain-containing protein
Clocel_2987	93.06	8	-	-	-	-	-	-	hypothetical protein Clocel_2987
Clocel_2988	180.69	7	255.33	10	-	-	92.72	3	hypothetical protein Clocel_2988
Clocel_2989	-	-	-	-	-	-	39.72	1	major facilitator superfamily protein
Clocel_2990	1354.97	72	945.41	66	133.25	35	1270.52	109	dipeptidase
Clocel_2993	420.96	20	127.41	18	112.62	10	386.97	58	glycoprotease family metalloendopeptidase
Clocel_2994	-	-	41.86	1	-	-	-	-	endodeoxyribonuclease RusA
Clocel_2996	91.03	21	80.54	28	261.07	26	229.59	58	FAD-dependent pyridine nucleotide-disulfide oxidoreductase
Clocel_2999	-	-	25.85	6	-	-	-	-	hypothetical protein Clocel_2999
Clocel_3000	187.93	36	152	38	142.6	28	570.28	100	3-phosphoshikimate 1-carboxyvinyltransferase
Clocel_3002	25.21	6	40.78	6	-	-	93.7	5	Sterol-binding domain-containing protein
Clocel_3009	-	-	64.47	8	30.84	3	19.87	1	glycoside hydrolase family protein
Clocel_3010	-	-	-	-	-	-	65.55	8	transcriptional regulator, TetR family
Clocel_3011	426.18	23	35.32	3	-	-	35.8	3	nitroreductase
Clocel_3013	-	-	22.35	3	-	-	-	-	HisJ family histidinol phosphate phosphatase
Clocel_3014	119.37	5	119.13	8	-	-	92.34	6	NUDIX hydrolase
Clocel_3015	40.63	4	34.27	6	-	-	-	-	hypothetical protein Clocel_3015
Clocel_3019	33.29	2	-	-	-	-	-	-	hypothetical protein Clocel_3019
Clocel_3023	52.54	21	297.21	30	137.13	19	218.89	37	dTDP-4-dehydrorhamnose 3,5-epimerase
Clocel_3024	2044	221	1912.67	269	1537.99	221	3485.85	374	dTDP-glucose 4,6-dehydratase
Clocel_3025	1175.75	129	616.16	107	598.26	94	658.05	161	glucose-1-phosphate thymidylyltransferase
Clocel_3028	-	-	75.41	12	113.02	12	203.83	34	hypothetical protein Clocel_3028
Clocel_3029	-	-	20.57	2	-	-	-	-	peptidase M22 glycoprotease
Clocel_3032	880.91	121	178.53	87	133.3	38	319.25	126	Tex-like protein
Clocel_3033	-	-	-	-	30.02	1	-	-	peptide chain release factor 2
Clocel_3035	6676.73	532	3950.58	457	2579.95	284	6635.06	671	Preprotein translocase subunit SecA
Clocel_3036	1810.1	115	2733.21	218	1640.94	189	3393.46	244	sigma 54 modulation protein/30S ribosomal protein S30EA
Clocel_3038	-	-	-	-	-	-	26.03	1	hypothetical protein Clocel_3038
Clocel_3039	-	-	29.26	12	43.56	8	-	-	helicase, RecD/TraA family
Clocel_3040	631.38	73	897.28	102	472.36	57	911.89	94	S-adenosylmethionine synthetase
Clocel_3042	665.62	56	617.48	67	627.51	72	782.45	94	MreB/Mrl family cell shape determining protein
Clocel_3045	-	-	-	-	24.23	10	-	-	stage II sporulation protein D
Clocel_3047	40.03	2	-	-	-	-	-	-	hypothetical protein Clocel_3047
Clocel_3048	40.3	5	449.4	26	587.75	14	332.24	17	ATPase, F1 complex, subunit delta/epsilon-like protein
Clocel_3049	7507.2	500	4139.61	315	4062.72	263	6606.61	453	ATP synthase F1 subunit beta
Clocel_3050	473.91	36	659.1	59	330.94	41	745.78	83	ATP synthase F1 subunit gamma
Clocel_3051	1756.07	184	2923.82	299	1829.45	178	3648.36	314	ATP synthase F1 subunit alpha
Clocel_3052	350.5	53	502.14	81	111.11	38	536.06	87	ATP synthase F1 subunit delta
Clocel_3053	163	34	340.69	59	363.98	37	459.93	59	ATP synthase F0 subunit B
Clocel_3054	129.21	6	98.83	16	26.46	3	117.45	16	ATP synthase F0 subunit C
Clocel_3055	-	-	119.98	14	121.67	11	70.78	4	ATP synthase F0 subunit A
Clocel_3058	24538.2	1983	8295.71	867	11434.3	1250	3808.55	339	acetyl-CoA acetyltransferase
Clocel_3059	375.77	51	174.93	52	271.19	37	473.78	77	UDP-N-acetylglucosamine 2-epimerase
Clocel_3061	1141.66	82	1414.36	88	891.1	44	1078.98	80	uracil phosphoribosyltransferase
Clocel_3062	1494.36	88	1212.63	69	65.23	7	819.69	34	RpiB/LacA/LacB family sugar-phosphate isomerase
Clocel_3063	-	-	231.34	20	-	-	299.92	26	protein tyrosine phosphatase
Clocel_3064	62.63	6	30.94	7	-	-	70.45	9	Sua5/YciO/YrdC/YwlC family protein
Clocel_3067	608.27	78	512.34	96	246.41	47	783.75	137	peptide chain release factor 1
Clocel_3068	-	-	-	-	30.08	4	-	-	protein-(glutamine-N5) methyltransferase
Clocel_3070	109.48	8	54.65	2	-	-	-	-	thymidine kinase
Clocel_3071	54.3	18	152.1	20	45.72	9	333.57	26	50S ribosomal protein L31
Clocel_3073	191.54	32	197.51	36	-	-	109.77	33	transcription termination factor Rho
Clocel_3074	-	-	-	-	38.65	2	-	-	hypothetical protein Clocel_3074
Clocel_3075	-	-	-	-	-	-	32.28	3	hypothetical protein Clocel_3075
Clocel_3077	197.85	7	-	-	-	-	-	-	Ig domain-containing protein
Clocel_3080	47.44	3	253.82	21	105.77	6	74.27	3	hypothetical protein Clocel_3080
Clocel_3082	4200.83	112	1459.46	151	799.8	101	2306.73	244	CTP synthase
Clocel_3084	26.84	3	27.68	4	-	-	-	-	hypothetical protein Clocel_3084
Clocel_3085	426.52	43	62.7	12	175.16	26	177.92	24	D-alanine--D-alanine ligase
Clocel_3086	37.3	4	48.24	3	113.17	8	158.42	15	monogalactosyldiacylglycerol synthase
Clocel_3087	-	-	44.57	14	35.23	3	41.84	18	methyl-accepting chemotaxis sensory transducer
Clocel_3095	-	-	87.48	7	273.99	9	140.32	19	4-diphosphocytidyl-2-C-methyl-D-erythritol kinase
Clocel_3096	-	-	-	-	25.35	1	24.67	5	Peptidoglycan-binding lysin domain
Clocel_3097	33.36	3	35.33	4	-	-	31.96	3	hypothetical protein Clocel_3097
Clocel_3098	455.82	75	209.64	44	108.66	24	184.02	37	methyl-accepting chemotaxis sensory transducer with Cache sensor
Clocel_3099	-	-	-	-	687.88	62	-	-	hypothetical protein Clocel_3099
Clocel_3102	-	-	-	-	33.49	1	-	-	ECF subfamily RNA polymerase sigma-24 subunit
Clocel_3105	-	-	51.45	2	107.31	3	-	-	hypothetical protein Clocel_3105
Clocel_3106	1786.35	162	932.15	139	1236.7	211	1492.06	231	toxic anion resistance family protein
Clocel_3107	189.1	22	24.98	10	147.77	9	101.27	14	hypothetical protein Clocel_3107
Clocel_3109	-	-	48.56	3	47.51	3	36.26	5	phenylalanine racemase
Clocel_3111	75.15	15	140.78	43	20.79	3	88.85	17	glycoside hydrolase family protein
Clocel_3112	55.24	10	-	-	-	-	-	-	hypothetical protein Clocel_3112
Clocel_3115	345.16	35	597.22	62	650.44	64	673.6	68	dihydrodipicolinate synthase
Clocel_3116	1142.02	72	1502.27	136	1322.73	107	1655.33	180	tRNA synthetase class II (D K and N)
Clocel_3117	1563.55	80	555.95	48	1471.86	57	37.1	3	hemolysin-type calcium-binding protein
Clocel_3120	-	-	46.82	4	49.13	4	40.76	2	ABC transporter
Clocel_3121	-	-	-	-	38.16	3	-	-	hypothetical protein Clocel_3121
Clocel_3125	37.13	5	35.78	11	-	-	-	-	Orn/DAP/Arg decarboxylase 2
Clocel_3126	23.49	8	-	-	-	-	-	-	D-alanine--D-alanine ligase
Clocel_3127	39.33	7	-	-	-	-	-	-	putative O-methyltransferase
Clocel_3128	281.68	43	217.16	21	220.47	16	196.28	19	radical SAM protein
Clocel_3132	44.1	7	90.9	17	84.06	8	115.27	24	phenazine biosynthesis protein PhzF family
Clocel_3133	95.27	15	45.91	2	34.07	5	-	-	phosphopantetheine-binding protein
Clocel_3135	31.44	3	-	-	-	-	-	-	hypothetical protein Clocel_3135
Clocel_3136	248.05	23	20.13	1	35.48	1	-	-	peptidase C45 acyl-coenzyme A:6-aminopenicillanic acid acyl-transferase
Clocel_3137	161.67	30	55.65	11	226.56	24	109.59	19	UDP-N-acetylglucosamine 2-epimerase
Clocel_3138	403.99	37	35.11	3	77.33	10	35.07	4	oxidoreductase domain-containing protein
Clocel_3139	26.38	10	-	-	30.76	4	-	-	nucleotide sugar dehydrogenase
Clocel_3143	251.45	37	76.55	9	240.4	17	159.28	13	hypothetical protein Clocel_3143
Clocel_3146	1283.85	132	1075.87	128	1167.16	107	1417.76	141	hypothetical protein Clocel_3146
Clocel_3147	84.48	12	19.79	1	23.09	2	-	-	hypothetical protein Clocel_3147
Clocel_3148	199.24	53	204.99	45	194.31	46	312.38	55	hypothetical protein Clocel_3148
Clocel_3149	35.05	8	-	-	-	-	34.24	7	hypothetical protein Clocel_3149
Clocel_3150	216.26	20	224.06	25	530.31	49	298.82	28	ornithine cyclodeaminase/mu-crystallin
Clocel_3151	26.23	1	-	-	72.25	15	-	-	pyridoxal-5'-phosphate-dependent protein subunit beta
Clocel_3152	-	-	-	-	38.73	5	-	-	hypothetical protein Clocel_3152
Clocel_3160	-	-	27.62	1	-	-	-	-	hypothetical protein Clocel_3160
Clocel_3171	34.9	4	36.3	5	24.78	2	-	-	CotS family spore coat protein
Clocel_3172	16.85	2	-	-	-	-	-	-	group 1 glycosyl transferase
Clocel_3173	-	-	-	-	-	-	33.3	3	extracellular solute-binding protein
Clocel_3175	292.44	27	106.7	45	126.66	17	20.67	11	PhoH family protein
Clocel_3176	5352.94	477	3733.77	381	1056.22	121	1843.24	201	Ig domain-containing protein
Clocel_3180	1624.48	107	480.13	79	397.56	39	702.74	86	leucyl aminopeptidase
Clocel_3181	406.67	44	174.13	23	177.17	13	223.11	22	M6 family metalloprotease domain-containing protein
Clocel_3182	344.53	55	341.9	81	201.67	31	584.87	121	hypothetical protein Clocel_3182
Clocel_3183	-	-	-	-	82.59	4	-	-	hypothetical protein Clocel_3183
Clocel_3184	130.83	9	39.59	4	55.05	11	159.08	24	hypothetical protein Clocel_3184
Clocel_3185	-	-	-	-	-	-	34.19	7	adenylate cyclase
Clocel_3186	-	-	-	-	-	-	38.99	4	hypothetical protein Clocel_3186
Clocel_3188	85.75	28	248.26	47	153.41	18	266.81	50	heat shock protein DnaJ domain-containing protein
Clocel_3193	122.94	29	191.4	28	256.11	83	187.67	22	Dockerin type 1
Clocel_3194	85.11	13	320.81	19	2942.79	258	145.05	22	mannose-6-phosphate isomerase
Clocel_3195	-	-	-	-	36.93	2	-	-	N-acetyltransferase GCN5
Clocel_3196	130.77	30	121.91	46	1574.02	254	66.67	24	glycosidase-like protein
Clocel_3197	-	-	50.3	16	1226.97	200	110.96	17	glycosidase-like protein
Clocel_3198	-	-	27.55	1	685.63	99	-	-	N-acylglucosamine 2-epimerase
Clocel_3199	-	-	-	-	1635.1	113	-	-	binding-protein-dependent transport system inner membrane protein
Clocel_3200	-	-	-	-	626.24	48	-	-	binding-protein-dependent transport system inner membrane protein
Clocel_3201	669.14	67	1002.63	106	17281.6	1865	895.4	97	extracellular solute-binding protein
Clocel_3202	-	-	22.37	4	304.14	41	42.06	10	two component transcriptional regulator, AraC family
Clocel_3203	-	-	-	-	17.61	2	-	-	multi-sensor signal transduction histidine kinase
Clocel_3204	169.04	25	198.72	46	481.07	78	72.34	20	G-D-S-L family lipolytic protein
Clocel_3205	51.21	11	-	-	1204.43	141	226.8	23	glycoside hydrolase family 2
Clocel_3206	136.89	12	104.89	13	127.92	11	230.23	16	transcriptional regulator, LacI family
Clocel_3207	36.59	12	108.37	21	80.71	20	123.86	31	NAD-dependent glycerol-3-phosphate dehydrogenase domain-containing protein
Clocel_3208	62.96	10	182.11	34	121.99	28	315.49	56	hypothetical protein Clocel_3208
Clocel_3210	680.3	96	421.77	73	224.89	44	312.18	81	diguanylate phosphodiesterase
Clocel_3215	-	-	37.84	2	-	-	-	-	flavodoxin/nitric oxide synthase
Clocel_3218	-	-	44.25	8	35	11	-	-	hypothetical protein Clocel_3218
Clocel_3221	-	-	-	-	-	-	81.93	11	hypothetical protein Clocel_3221
Clocel_3222	-	-	-	-	-	-	35.66	7	hypothetical protein Clocel_3222
Clocel_3227	81.35	5	48.54	4	50.45	3	213.08	18	recA protein
Clocel_3228	-	-	38.63	4	-	-	-	-	hypothetical protein Clocel_3228
Clocel_3233	-	-	20.81	13	-	-	-	-	NB-ARC domain-containing protein
Clocel_3234	108.15	8	65.51	8	34.48	3	215.17	27	hypothetical protein Clocel_3234
Clocel_3239	-	-	-	-	-	-	57.57	4	nitroreductase
Clocel_3244	-	-	-	-	65.9	9	90.28	6	peptidase domain-containing protein
Clocel_3249	-	-	-	-	27.36	5	19.35	3	LuxR family ATP-dependent transcriptional regulator
Clocel_3257	-	-	-	-	30.24	4	-	-	methionyl-tRNA synthetase
Clocel_3258	-	-	-	-	-	-	85.35	10	Serine/threonine-protein kinase-like domain
Clocel_3260	-	-	-	-	34.23	1	-	-	LuxR family ATP-dependent transcriptional regulator
Clocel_3264	-	-	-	-	-	-	94.74	2	glutamine amidotransferase
Clocel_3274	20.67	2	-	-	-	-	-	-	Glyoxalase/bleomycin resistance protein/dioxygenase
Clocel_3281	-	-	-	-	-	-	40.46	7	UDP-N-acetylmuramoylalanine--D-glutamate ligase
Clocel_3282	-	-	32.67	1	-	-	-	-	N-acetyltransferase GCN5
Clocel_3284	28.84	2	-	-	49.8	2	-	-	regulatory protein MarR
Clocel_3286	26.69	6	36.35	1	-	-	88.55	7	formylmethionine deformylase
Clocel_3287	32.86	2	44.85	3	49.56	2	44.68	4	transcription activator effector binding
Clocel_3292	-	-	39.27	2	-	-	-	-	AraC family transcriptional regulator
Clocel_3293	361.75	82	589.21	91	680.33	78	651.86	85	leucyl-tRNA synthetase
Clocel_3295	53.33	8	29.97	7	-	-	-	-	N-acetyltransferase GCN5
Clocel_3304	-	-	-	-	-	-	23.81	2	transcriptional regulator, XRE family
Clocel_3308	29.84	4	22.83	4	-	-	-	-	phenazine biosynthesis protein PhzF family
Clocel_3309	54.7	9	153.36	25	38.38	8	205.71	20	CheW domain-containing protein
Clocel_3310	-	-	-	-	89.73	3	-	-	ECF subfamily RNA polymerase sigma-24 subunit
Clocel_3313	-	-	-	-	-	-	31.02	1	N-acetyltransferase GCN5
Clocel_3316	117.37	19	-	-	54.76	11	46.13	12	COMC family protein
Clocel_3317	44.42	2	38.18	2	29.75	6	52.56	10	hypothetical protein Clocel_3317
Clocel_3321	246.79	42	26.76	5	-	-	606.74	56	HAD superfamily hydrolase
Clocel_3324	529.3	75	1330.98	179	640.6	93	3019.73	314	glutaminyl-tRNA synthetase
Clocel_3326	-	-	-	-	17.55	2	-	-	cellulosome anchoring protein cohesin subunit
Clocel_3329	-	-	49.87	7	31.95	3	63.93	9	amidohydrolase
Clocel_3330	44.9	11	39.93	4	30.85	9	50.52	24	pyridoxamine 5'-phosphate oxidase-like FMN-binding protein
Clocel_3332	-	-	33.49	8	43.12	3	29.25	4	hypothetical protein Clocel_3332
Clocel_3333	39.3	2	-	-	30.4	9	70.18	5	hypothetical protein Clocel_3333
Clocel_3336	-	-	169.26	8	66.42	9	53.85	6	GDSL family lipase
Clocel_3337	-	-	-	-	22.81	5	-	-	ABC transporter
Clocel_3338	-	-	-	-	100.84	20	-	-	hypothetical protein Clocel_3338
Clocel_3346	-	-	-	-	30.94	1	-	-	RNA-directed DNA polymerase
Clocel_3358	-	-	26.35	1	-	-	90.77	8	N-acetyltransferase GCN5
Clocel_3359	209.33	37	419.38	56	29.22	7	53.9	9	cellulase
Clocel_3360	-	-	-	-	-	-	68.42	21	phosphomethylpyrimidine kinase
Clocel_3362	-	-	-	-	-	-	17.23	4	nitroreductase
Clocel_3366	-	-	182.15	13	-	-	480.23	26	alkyl hydroperoxide reductase
Clocel_3370	32.13	1	-	-	38.76	4	-	-	hypothetical protein Clocel_3370
Clocel_3372	-	-	42.93	4	-	-	33.37	1	hypothetical protein Clocel_3372
Clocel_3374	25.05	2	72.55	11	-	-	141.14	23	hypothetical protein Clocel_3374
Clocel_3376	44.47	11	68.74	19	-	-	39.35	10	polyprenyl synthetase
Clocel_3377	26.26	2	30.83	4	-	-	50.31	16	Heat shock protein 70
Clocel_3378	-	-	-	-	-	-	78.59	16	heat shock protein DnaJ domain-containing protein
Clocel_3380	23.27	1	350.23	63	130.6	15	14013.1	1029	LPXTG-motif cell wall anchor domain-containing protein
Clocel_3381	45.33	5	74.43	4	33.55	6	83.7	7	signal transduction histidine kinase regulating citrate/malate metabolism
Clocel_3383	21.24	4	131.62	27	23.13	4	112.08	25	hypothetical protein Clocel_3383
Clocel_3384	911.97	116	1410.24	132	760.08	44	1831.1	187	hypothetical protein Clocel_3384
Clocel_3385	-	-	-	-	33.03	4	38.22	9	hypothetical protein Clocel_3385
Clocel_3386	-	-	58.13	15	-	-	107.38	26	LytTR family two component transcriptional regulator
Clocel_3389	36.02	12	28.21	3	93.34	11	68.34	19	histidyl-tRNA synthetase
Clocel_3390	-	-	-	-	-	-	32.36	3	hypothetical protein Clocel_3390
Clocel_3395	-	-	-	-	77.34	1	84.19	6	hypothetical protein Clocel_3395
Clocel_3396	-	-	-	-	-	-	224.99	8	ECF subfamily RNA polymerase sigma-24 subunit
Clocel_3398	36.33	3	-	-	-	-	-	-	1-deoxy-D-xylulose-5-phosphate synthase
Clocel_3399	28.68	1	-	-	-	-	-	-	hypothetical protein Clocel_3399
Clocel_3403	25.44	7	34.81	12	-	-	-	-	transcriptional regulator-like protein
Clocel_3406	-	-	-	-	24.57	2	-	-	dihydrouridine synthase DuS
Clocel_3407	-	-	29.43	5	-	-	20.66	2	hypothetical protein Clocel_3407
Clocel_3410	-	-	-	-	-	-	24.08	6	FAD-dependent pyridine nucleotide-disulfide oxidoreductase
Clocel_3415	828.44	89	334.22	76	536.22	56	584.47	71	glutamyl-tRNA synthetase
Clocel_3419	-	-	34.53	1	-	-	-	-	phosphoribosylaminoimidazole carboxylase ATPase subunit
Clocel_3426	19.59	3	-	-	-	-	39.16	3	RelA/SpoT domain-containing protein
Clocel_3427	719.51	61	336.93	31	204.78	18	312.14	39	NUDIX hydrolase
Clocel_3428	-	-	28.28	5	-	-	-	-	hypothetical protein Clocel_3428
Clocel_3429	87.82	12	701.8	74	63.28	15	48.91	5	hybrid cluster protein
Clocel_3430	109.43	31	457.56	131	63.9	52	323.86	81	flagellin domain-containing protein
Clocel_3432	203.26	34	-	-	-	-	-	-	hypothetical protein Clocel_3432
Clocel_3433	1221.69	84	195.5	36	175.95	47	143.29	41	biotin and thiamin synthesis associated protein
Clocel_3436	-	-	24.79	1	-	-	-	-	sodium export permease
Clocel_3443	20.93	8	24.93	6	43.44	6	66.33	21	peptidase S8 and S53 subtilisin kexin sedolisin
Clocel_3444	-	-	-	-	-	-	24.23	2	alpha/beta hydrolase
Clocel_3447	61.77	2	-	-	-	-	-	-	prolipoprotein diacylglyceryl transferase
Clocel_3455	265.26	26	1400.6	93	1110.26	84	2389.48	176	methyl-accepting chemotaxis sensory transducer with Cache sensor
Clocel_3457	48.83	3	81.46	10	32.72	2	63.44	8	heavy metal transport/detoxification protein
Clocel_3458	33.33	1	41.45	8	-	-	-	-	hypothetical protein Clocel_3458
Clocel_3460	586.56	57	1474.46	83	696.38	41	1733.83	80	Na+ ABC transporter NatB
Clocel_3461	984.34	103	1490.34	131	946.04	106	1684.86	155	ABC transporter
Clocel_3462	-	-	-	-	-	-	41.21	5	rhodanese domain-containing protein
Clocel_3463	120.15	8	63.35	9	24.42	13	47.45	7	hypothetical protein Clocel_3463
Clocel_3464	176.37	18	48.29	7	93.07	9	116.09	18	ABC transporter
Clocel_3465	350.09	41	235.38	25	148.86	26	468.01	41	hypothetical protein Clocel_3465
Clocel_3466	261.17	30	429.3	46	306.05	24	237.82	20	methyl-accepting chemotaxis sensory transducer
Clocel_3467	190.59	14	187.06	23	62.7	10	142.35	11	hemerythrin-like metal-binding protein
Clocel_3475	-	-	-	-	103.51	8	27.35	1	cysteine synthase
Clocel_3476	-	-	-	-	-	-	40.51	5	Cys/Met metabolism pyridoxal-phosphate-dependent protein
Clocel_3477	-	-	31.98	11	-	-	-	-	class I and II aminotransferase
Clocel_3478	35.07	12	37.92	23	21.72	3	54.85	31	hypothetical protein Clocel_3478
Clocel_3480	1459.79	116	307.11	73	318.69	38	863.51	101	FAD-dependent pyridine nucleotide-disulfide oxidoreductase
Clocel_3481	149.82	23	-	-	-	-	29.35	2	hypothetical protein Clocel_3481
Clocel_3482	110.32	36	102.09	13	44.73	4	48.07	19	nicotinamide phosphoribosyltransferase
Clocel_3483	287.96	23	410.5	45	239.28	25	270.1	32	isochorismatase hydrolase
Clocel_3484	-	-	85.09	13	-	-	46.77	12	phosphoribosyltransferase
Clocel_3485	-	-	26.44	12	33.9	2	27.73	8	NUDIX hydrolase
Clocel_3489	95.51	33	400.94	77	346.18	71	363.22	86	glycoside hydrolase family 2
Clocel_3495	-	-	-	-	-	-	31.93	1	oxidoreductase/nitrogenase component 1
Clocel_3500	-	-	37.09	2	-	-	-	-	elongator protein 3/MiaB/NifB
Clocel_3501	-	-	-	-	35.91	4	-	-	major facilitator superfamily protein
Clocel_3504	-	-	-	-	-	-	67.01	7	S-adenosylmethionine synthetase
Clocel_3510	-	-	-	-	20.1	1	-	-	hypothetical protein Clocel_3510
Clocel_3511	-	-	34.07	10	25.87	12	-	-	flavodoxin/nitric oxide synthase
Clocel_3520	-	-	100.29	14	-	-	32.39	2	hypothetical protein Clocel_3520
Clocel_3522	30.58	4	43.37	9	-	-	-	-	hypothetical protein Clocel_3522
Clocel_3526	39.31	22	-	-	27.62	7	-	-	hypothetical protein Clocel_3526
Clocel_3529	-	-	-	-	29.58	2	-	-	hypothetical protein Clocel_3529
Clocel_3530	-	-	-	-	-	-	29.63	5	hypothetical protein Clocel_3530
Clocel_3531	31.89	3	-	-	21.95	6	35.85	7	phage minor structural protein
Clocel_3536	-	-	-	-	-	-	94.27	7	hypothetical protein Clocel_3536
Clocel_3542	-	-	-	-	-	-	385.81	18	Lj928 prophage protein
Clocel_3543	-	-	-	-	-	-	45.29	7	hypothetical protein Clocel_3543
Clocel_3548	34.98	2	-	-	-	-	-	-	Bacteriophage portal protein, SPP1 Gp6-like
Clocel_3550	30.67	1	-	-	40.04	4	70.31	7	prophage antirepressor
Clocel_3554	30.08	1	-	-	-	-	-	-	excinuclease ABC C subunit domain-containing protein
Clocel_3555	-	-	-	-	-	-	38.31	7	sigma 54 interacting domain-containing protein
Clocel_3556	-	-	-	-	-	-	100.89	15	hypothetical protein Clocel_3556
Clocel_3558	-	-	-	-	-	-	134.48	16	hypothetical protein Clocel_3558
Clocel_3559	-	-	-	-	-	-	73.1	8	hypothetical protein Clocel_3559
Clocel_3560	-	-	32.76	3	-	-	31.85	2	hypothetical protein Clocel_3560
Clocel_3561	-	-	-	-	-	-	124.12	8	hypothetical protein Clocel_3561
Clocel_3564	37.95	3	86.14	14	293.65	24	127.01	21	single-strand binding protein
Clocel_3565	-	-	-	-	-	-	116.57	14	metal-dependent phosphohydrolase HD sub domain
Clocel_3566	-	-	243.61	38	204.24	42	1079.81	167	phage recombination protein Bet
Clocel_3567	-	-	-	-	-	-	82.44	3	hypothetical protein Clocel_3567
Clocel_3571	-	-	-	-	-	-	126.4	8	hypothetical protein Clocel_3571
Clocel_3572	-	-	50.9	3	38.27	2	41.28	5	transcriptional regulator, AbrB family
Clocel_3574	32.96	6	-	-	-	-	64.66	12	hypothetical protein Clocel_3574
Clocel_3578	-	-	276.4	22	96.28	17	1941.06	160	hypothetical protein Clocel_3578
Clocel_3579	-	-	-	-	34.15	2	90.66	5	hypothetical protein Clocel_3579
Clocel_3580	-	-	-	-	26.67	3	127.86	25	prophage antirepressor
Clocel_3581	-	-	-	-	29.79	4	-	-	hypothetical protein Clocel_3581
Clocel_3582	-	-	26.68	6	35.79	3	67.05	17	hypothetical protein Clocel_3582
Clocel_3583	-	-	39.56	4	127.56	11	402.54	56	prophage antirepressor
Clocel_3584	-	-	40.03	8	179.41	18	708.1	112	prophage antirepressor
Clocel_3586	-	-	-	-	-	-	32.94	1	helix-turn-helix domain-containing protein
Clocel_3587	-	-	25.91	3	-	-	55.32	5	helix-turn-helix domain-containing protein
Clocel_3588	34.54	4	-	-	-	-	-	-	integrase family protein
Clocel_3591	-	-	25.51	5	-	-	127.17	15	deoxyguanosinetriphosphate triphosphohydrolase
Clocel_3594	-	-	26.54	2	-	-	35.19	4	SagB-type dehydrogenase domain-containing protein
Clocel_3596	-	-	-	-	-	-	26.29	7	helicase domain-containing protein
Clocel_3606	30.73	3	33.92	7	-	-	-	-	hypothetical protein Clocel_3606
Clocel_3608	27.18	6	-	-	17.85	3	-	-	hypothetical protein Clocel_3608
Clocel_3613	-	-	37.02	5	-	-	34.71	6	Na+/H+ antiporter NhaA
Clocel_3615	-	-	-	-	17.15	5	-	-	hypothetical protein Clocel_3615
Clocel_3617	-	-	-	-	-	-	140.99	11	hypothetical protein Clocel_3617
Clocel_3618	41.69	12	98.32	19	34.8	6	142.22	34	UbiE/COQ5 methyltransferase
Clocel_3620	37.95	5	-	-	-	-	-	-	lipase class 3
Clocel_3622	-	-	25.04	5	-	-	26.95	16	class III aminotransferase
Clocel_3623	-	-	27.09	8	24.09	1	-	-	hypothetical protein Clocel_3623
Clocel_3624	71.36	3	34.77	1	-	-	42.42	5	short-chain dehydrogenase/reductase SDR
Clocel_3626	192.71	39	280.9	24	39.18	10	346.22	53	hypothetical protein Clocel_3626
Clocel_3627	241.63	42	41.71	30	51.25	5	205.7	51	hypothetical protein Clocel_3627
Clocel_3628	-	-	-	-	-	-	149.56	11	SagB-type dehydrogenase domain-containing protein
Clocel_3629	32.23	3	96.76	17	-	-	335.59	36	hypothetical protein Clocel_3629
Clocel_3630	31.24	2	35.82	1	-	-	31.89	6	hypothetical protein Clocel_3630
Clocel_3631	596.6	28	143.96	27	51.11	4	280.37	51	hypothetical protein Clocel_3631
Clocel_3632	85.11	13	209.44	27	76.59	8	429.28	49	hypothetical protein Clocel_3632
Clocel_3633	47.48	14	67.75	8	36.27	2	68.93	10	hypothetical protein Clocel_3633
Clocel_3634	197.81	30	127.37	39	-	-	171.51	43	Lantibiotic dehydratase domain-containing protein
Clocel_3636	1335.6	173	677	85	575.65	57	977.01	104	ABC transporter
Clocel_3644	-	-	44.31	3	-	-	49.98	5	hypothetical protein Clocel_3644
Clocel_3648	76.85	16	36.3	6	37	3	42.51	5	methyl-accepting chemotaxis sensory transducer
Clocel_3655	-	-	38.75	4	40.53	2	-	-	metallophosphoesterase
Clocel_3657	32.35	8	503.82	39	614.18	63	275.63	27	xylan 1,4-beta-xylosidase
Clocel_3658	-	-	-	-	-	-	21.16	5	hypothetical protein Clocel_3658
Clocel_3660	43.14	11	70.71	21	-	-	35.75	6	Phosphoribosylaminoimidazolecarboxamide formyltransferase
Clocel_3663	-	-	30.54	5	-	-	-	-	Beta propeller domain
Clocel_3665	76.9	28	49	8	-	-	30.76	5	radical SAM protein
Clocel_3666	23.96	5	58.41	2	-	-	152.88	7	radical SAM protein
Clocel_3669	26.67	8	126.3	15	82.09	8	476.67	34	glucosamine/fructose-6-phosphate aminotransferase
Clocel_3670	100.79	11	13.31	4	31.07	5	95.71	16	undecaprenyl-phosphate glucose phosphotransferase
Clocel_3672	113.29	16	301.87	42	187.09	23	404.55	50	phosphoglucosamine mutase
Clocel_3673	21.58	13	137.54	19	30.86	2	93.55	10	TrpR-like protein YerC/YecD
Clocel_3674	4370.5	404	2740.35	411	4891.71	587	2268.68	379	butyrate kinase
Clocel_3675	7349.4	444	1742.06	181	1004.61	114	430.31	76	phosphate butyryltransferase
Clocel_3676	-	-	-	-	21.26	3	65.22	4	FAD-dependent pyridine nucleotide-disulfide oxidoreductase
Clocel_3677	-	-	-	-	-	-	26.52	5	hypothetical protein Clocel_3677
Clocel_3678	-	-	-	-	-	-	39.61	3	hypothetical protein Clocel_3678
Clocel_3681	46.88	27	249.05	27	297.95	47	429.16	61	FAD-dependent pyridine nucleotide-disulfide oxidoreductase
Clocel_3682	153.06	11	45.89	11	40.28	8	61.71	13	thioredoxin
Clocel_3683	26.09	4	80.45	21	-	-	117.21	25	hypothetical protein Clocel_3683
Clocel_3684	62.64	9	65.42	13	153.57	13	75.66	18	deoxyuridine 5'-triphosphate nucleotidohydrolase Dut
Clocel_3685	-	-	-	-	-	-	47.77	1	hypothetical protein Clocel_3685
Clocel_3686	3928.24	255	1614.53	140	1255.94	96	2488.12	215	phosphoenolpyruvate-protein phosphotransferase
Clocel_3688	252.76	70	447.31	58	716.13	60	1177.39	93	Citrate synthase
Clocel_3689	-	-	34.61	9	-	-	39.87	10	transcriptional regulator, XRE family
Clocel_3691	-	-	-	-	-	-	81.03	14	aldo/keto reductase
Clocel_3696	31.65	4	-	-	29.29	2	29.41	8	putative cinnamoyl ester hydrolase
Clocel_3697	1465.94	135	982.83	97	1306.1	131	1725.32	194	30S ribosomal protein S9
Clocel_3698	1765.66	208	1892.69	361	970.29	221	2726.62	399	50S ribosomal protein L13
Clocel_3700	65.46	9	59.04	4	44.38	4	124.35	10	cobalt transport protein
Clocel_3701	38.49	12	241.08	42	641.81	41	1005.57	73	ABC transporter
Clocel_3702	197.87	28	-	-	-	-	124.73	29	ABC transporter
Clocel_3703	200.16	31	315.09	52	158.58	26	297.99	68	50S ribosomal protein L17
Clocel_3704	3070.93	387	2503.59	282	2508.14	252	4845.56	404	DNA-directed RNA polymerase subunit alpha
Clocel_3705	7408.01	498	1528.72	236	849.49	153	1177.94	193	30S ribosomal protein S4
Clocel_3706	840.97	85	2108.44	223	1784.65	201	2176.53	276	30S ribosomal protein S11
Clocel_3707	735.53	89	449.53	75	449.77	61	543.19	117	30S ribosomal protein S13
Clocel_3708	58.07	3	80.84	2	68.54	5	109.84	12	50S ribosomal protein L36
Clocel_3709	119.83	14	229.95	33	171.23	12	303.97	30	translation initiation factor IF-1
Clocel_3710	-	-	-	-	29.86	1	-	-	50S ribosomal protein L14
Clocel_3711	183.55	17	112.52	13	163.01	13	169.38	24	methionine aminopeptidase
Clocel_3712	607.24	52	1091.92	75	254.79	14	823.27	60	adenylate kinase
Clocel_3713	50.89	13	29.07	22	83.12	16	65.87	25	preprotein translocase subunit SecY
Clocel_3714	277.5	68	483.22	87	304	47	413.91	81	50S ribosomal protein L15
Clocel_3715	47.66	23	75.29	29	117.8	31	42.01	17	50S ribosomal protein L30
Clocel_3716	2407.55	202	3852.12	377	3480.56	328	4103.06	433	30S ribosomal protein S5
Clocel_3717	1307.66	170	2414.42	238	2093.45	172	1847.41	210	50S ribosomal protein L18
Clocel_3718	1938.47	270	1135.67	141	1543.99	201	1179.79	194	50S ribosomal protein L6
Clocel_3719	3493.01	207	1050.7	161	1534.85	189	1008.24	162	30S ribosomal protein S8
Clocel_3720	33.33	4	26.13	2	34.27	5	-	-	30S ribosomal protein S14
Clocel_3721	892.6	148	1308.43	203	1780.98	250	1721.64	259	50S ribosomal protein L5
Clocel_3722	320.1	70	485.5	131	289.05	90	410.72	116	50S ribosomal protein L24
Clocel_3723	796.17	153	497.49	114	595.38	109	621.28	190	50S ribosomal protein L14
Clocel_3724	165.69	24	197.92	35	138.89	14	285.41	40	30S ribosomal protein S17
Clocel_3725	310.48	68	1034.16	170	742.83	63	1063.74	158	50S ribosomal protein L29
Clocel_3726	1453.76	135	2301.87	223	1315.79	148	2125.73	256	50S ribosomal protein L16
Clocel_3727	3826.3	343	3996.28	424	2365.9	217	3111.16	382	30S ribosomal protein S3
Clocel_3728	1218.88	163	1471.69	223	917.77	140	1841.15	285	50S ribosomal protein L22
Clocel_3729	332.33	20	290.16	28	350.27	27	344.54	29	30S ribosomal protein S19
Clocel_3730	2850.84	246	3963.03	339	4205.58	306	4843.32	418	50S ribosomal protein L2
Clocel_3731	2135.2	151	1803.66	228	2009.43	178	3113.69	254	50S ribosomal protein L25
Clocel_3732	4419.1	449	1376.58	205	1939.53	189	1683.94	263	50S ribosomal protein L4
Clocel_3733	2672.23	282	2642.54	315	2604.97	390	3737.07	461	50S ribosomal protein L3
Clocel_3734	760.06	107	1181.32	145	1543.73	132	1569.25	182	30S ribosomal protein S10
Clocel_3735	35489.2	2632	21773	1331	28888.5	1735	35999.1	2374	translation elongation factor Tu
Clocel_3736	9436.85	611	7959.9	718	7626.86	686	13831.7	1226	translation elongation factor G
Clocel_3737	1397.11	159	715.08	156	710.32	122	1162.53	172	30S ribosomal protein S7
Clocel_3738	327.59	44	476.84	57	413.5	56	295.09	55	30S ribosomal protein S12
Clocel_3740	3420.61	282	2094.33	217	1659.56	214	4159.2	415	DNA-directed RNA polymerase subunit beta\'
Clocel_3741	7633.96	454	4219.44	413	2819.16	241	4902.87	471	DNA-directed RNA polymerase subunit beta
Clocel_3742	462.88	183	1024.64	302	581.73	141	1067.73	264	50S ribosomal protein L7/L12
Clocel_3743	2988.31	213	3102.08	221	2722.83	218	3329.78	239	50S ribosomal protein L10
Clocel_3744	5242.97	478	5306.76	309	2693.9	286	7409.2	437	50S ribosomal protein L1
Clocel_3745	2274.19	149	1170.9	137	1082.69	117	1571.94	178	50S ribosomal protein L11
Clocel_3746	623.14	36	897.14	74	842.09	93	1064.14	109	NusG antitermination factor
Clocel_3748	46.61	6	65.9	6	66.4	12	142.6	15	50S ribosomal protein L33
Clocel_3750	-	-	-	-	33.24	2	-	-	ECF subfamily RNA polymerase sigma-24 subunit
Clocel_3752	279.88	34	330.99	41	248.83	27	890.74	70	TrmH family RNA methyltransferase
Clocel_3754	381.97	55	631.75	65	204.4	28	466.81	72	prolyl-tRNA synthetase
Clocel_3756	153.17	13	307.05	30	161.67	14	464.29	47	PilT protein domain-containing protein
Clocel_3757	51.53	3	69.64	6	62.33	7	159.12	17	hypothetical protein Clocel_3757
Clocel_3758	463.18	15	186.23	27	43.35	2	114.38	23	DNA integrity scanning protein DisA
Clocel_3759	-	-	32.91	5	19.41	2	-	-	DNA repair protein RadA
Clocel_3760	6551.98	407	8736.11	762	3939.95	398	6544.73	533	ATPase AAA-2 domain-containing protein
Clocel_3761	251.22	37	1784.01	146	309.24	42	1344.46	115	ATP:guanido phosphotransferase
Clocel_3762	256.82	30	685.06	70	305.67	35	712.09	57	UvrB/UvrC protein
Clocel_3763	109.95	11	39.85	12	-	-	-	-	transcriptional repressor CtsR
Clocel_3764	-	-	36.81	6	15.98	3	52.17	23	phosphoglycerate mutase
Clocel_3765	1345.02	132	2152.85	162	2163.63	144	2999.69	209	Rfamily protein
Clocel_3768	-	-	102.17	13	-	-	71.46	2	aspartate 1-decarboxylase
Clocel_3769	53.42	15	196.73	26	68.33	9	244.8	34	pantoate/beta-alanine ligase
Clocel_3770	28.58	3	99.09	13	-	-	181.51	20	3-methyl-2-oxobutanoate hydroxymethyltransferase
Clocel_3771	44.7	4	50.46	10	62.54	11	88.53	11	small GTP-binding protein
Clocel_3772	-	-	26.58	1	-	-	38.64	3	membrane protein
Clocel_3777	2408.48	165	228.98	44	455.67	40	963.92	124	UDP-N-acetylmuramoylalanine--D-glutamate ligase
Clocel_3778	1787.26	135	759.48	96	268.85	60	1615.73	219	glycyl-tRNA synthetase
Clocel_3779	465.12	20	153.52	20	73.55	11	227.35	23	hypothetical protein Clocel_3779
Clocel_3780	1154.74	97	1657.69	150	1133.55	125	2075.57	181	lysyl-tRNA synthetase
Clocel_3781	1127.76	92	1232.34	138	210.98	30	1231.24	131	transcription elongation factor GreA
Clocel_3782	44.18	4	42.17	4	41.46	5	110.14	16	nifR3 family TIM-barrel protein
Clocel_3783	95.31	15	-	-	47.37	16	53.15	21	putative Baf family transcriptional acitvator
Clocel_3784	94.28	11	572.57	31	188.72	39	844.84	48	Formate--tetrahydrofolate ligase
Clocel_3785	1599.16	133	947.29	134	1012.92	105	1463.93	171	ATP-dependent metalloprotease FtsH
Clocel_3786	119.69	18	161.19	30	121.8	28	339.2	55	hypoxanthine phosphoribosyltransferase
Clocel_3792	127.98	21	137.76	23	195.13	27	373.89	55	RNA binding S1 domain-containing protein
Clocel_3796	-	-	24.44	4	31.6	1	-	-	RNA-binding S4 domain-containing protein
Clocel_3797	2321.2	207	1944.41	199	5504.12	368	4618.85	339	histone family protein DNA-binding protein
Clocel_3798	377.73	40	166.91	29	207.43	36	413.12	87	MazG family protein
Clocel_3800	-	-	-	-	30.28	3	-	-	stage V sporulation protein T
Clocel_3801	6105.33	274	5356.01	412	4468.5	305	7504.05	548	PpiC-type peptidyl-prolyl cis-trans isomerase
Clocel_3802	4861.02	400	9755.92	665	7400.05	387	7621.14	605	PpiC-type peptidyl-prolyl cis-trans isomerase
Clocel_3803	-	-	-	-	-	-	28.06	7	transcription-repair coupling factor
Clocel_3804	237.64	15	43.74	10	-	-	45.9	13	peptidyl-tRNA hydrolase
Clocel_3806	1485.81	65	78.04	14	104.59	12	109.94	10	two component transcriptional regulator, winged helix family
Clocel_3807	485.49	57	424.38	31	299.25	32	509.23	46	ribose-phosphate pyrophosphokinase
Clocel_3808	329.06	43	344.39	50	942.12	51	474.07	54	UDP-N-acetylglucosamine pyrophosphorylase
Clocel_3809	5154.59	461	3993.47	413	1326.01	194	2953.69	278	SpoVG family protein
Clocel_3810	55.25	8	-	-	-	-	36.35	4	purine operon repressor, PurR
Clocel_3811	79.3	26	361.86	66	220.68	33	498.41	66	UDP-N-acetylmuramate--L-alanine ligase
Clocel_3812	501.35	72	697.07	100	1113.03	64	666.31	113	class I and II aminotransferase
Clocel_3815	48.98	2	42.91	2	-	-	-	-	HAD-superfamily hydrolase
Clocel_3816	175.38	49	298.21	33	106.66	10	574.17	53	hypothetical protein Clocel_3816
Clocel_3817	5321.85	264	2618.15	199	3745.48	252	3812.19	283	iron-containing alcohol dehydrogenase
Clocel_3827	25.37	2	-	-	-	-	-	-	creatininase
Clocel_3829	-	-	-	-	-	-	113.77	5	ABC transporter
Clocel_3830	-	-	-	-	30.08	5	23.3	9	ABC transporter
Clocel_3832	116.85	5	-	-	-	-	-	-	thioesterase superfamily protein
Clocel_3834	40.1	4	-	-	-	-	36.45	5	pectate lyase
Clocel_3836	37.34	7	-	-	-	-	35.14	6	inner-membrane translocator
Clocel_3837	37.72	12	44.29	22	-	-	31.82	25	ABC transporter
Clocel_3838	450.28	58	36.58	9	-	-	1059.65	144	periplasmic binding protein/LacI transcriptional regulator
Clocel_3841	-	-	-	-	-	-	34.58	2	multi-sensor signal transduction histidine kinase
Clocel_3844	-	-	-	-	-	-	22.61	5	hypothetical protein Clocel_3844
Clocel_3854	1181.21	71	741.79	81	365.25	59	873.3	94	ABC transporter
Clocel_3856	-	-	31.56	10	29.76	11	53.45	12	putative PucR family transcriptional regulator
Clocel_3857	1625.42	165	2709.81	326	6195.11	657	3124.03	353	ABC transporter
Clocel_3858	32.68	3	28.2	5	-	-	-	-	hypothetical protein Clocel_3858
Clocel_3862	-	-	25.73	1	-	-	-	-	peptidoglycan-binding domain 1 protein
Clocel_3869	252.43	32	221.82	40	420.91	45	477.38	61	helix-turn-helix domain-containing protein
Clocel_3870	-	-	-	-	42.99	2	47.92	6	hypothetical protein Clocel_3870
Clocel_3871	45.87	11	193.84	41	327.88	105	400.66	90	Peptidylprolyl isomerase
Clocel_3872	181.77	23	98.62	7	261.23	22	241.6	21	glutamate racemase
Clocel_3873	2361.11	154	2351.92	188	1825.49	143	2456.9	259	glutamine synthetase
Clocel_3874	-	-	36.76	5	35.72	5	-	-	metal dependent phosphohydrolase
Clocel_3875	299.28	45	404.59	59	160.22	18	225.06	33	hypothetical protein Clocel_3875
Clocel_3878	1400.38	109	1179.41	135	1713.53	166	1500.82	191	asparaginyl-tRNA synthetase
Clocel_3880	28.37	5	73.8	12	53.41	10	266.39	22	rRNA (guanine-N(2)-)-methyltransferase
Clocel_3883	-	-	-	-	-	-	37.38	7	transcriptional antiterminator BglG
Clocel_3886	53.06	17	-	-	-	-	36.87	3	hypothetical protein Clocel_3886
Clocel_3887	1419.38	127	2146.08	183	965.28	129	4137.23	352	ATPase P
Clocel_3888	-	-	-	-	-	-	175.69	12	Dihydrofolate reductase
Clocel_3889	34.5	7	44.32	25	44.09	11	72.36	31	thymidylate synthase
Clocel_3892	32.33	11	191.19	40	-	-	174.53	43	interferon-induced transmembrane protein
Clocel_3893	1564.9	70	459.77	67	403.5	47	1487.53	144	asparagine synthase
Clocel_3894	-	-	-	-	28.38	11	-	-	short-chain dehydrogenase/reductase SDR
Clocel_3895	19.26	7	146.73	27	58.04	12	74.32	7	hypothetical protein Clocel_3895
Clocel_3899	126.6	15	122.67	35	55.46	5	107.23	28	NmrA family protein
Clocel_3900	14.83	4	32.14	2	32.55	4	-	-	metal dependent phosphohydrolase
Clocel_3902	3269.51	244	2850.3	256	5199.59	378	3576.93	320	mannosyl-glycoprotein endo-beta-N-acetylglucosaminidase
Clocel_3904	113.69	28	852.91	88	463.59	40	232.16	27	aldo/keto reductase
Clocel_3905	-	-	181.02	16	-	-	35.1	2	ABC transporter
Clocel_3906	-	-	34.12	11	23.81	7	32.88	8	ABC transporter
Clocel_3907	-	-	20.99	6	-	-	26.18	5	AraC family transcriptional regulator
Clocel_3909	-	-	128.39	18	70.92	37	400.7	36	quorum-sensing autoinducer 2 (AI-2), LuxS
Clocel_3913	389.8	29	542.83	69	483.64	45	568.38	89	periplasmic binding protein
Clocel_3915	36.56	7	48.2	8	86.12	9	125.13	35	PP-loop domain-containing protein
Clocel_3917	42.4	8	47.37	2	26.71	3	82.09	13	HisJ family histidinol phosphate phosphatase
Clocel_3918	587.96	45	243.67	16	37.15	3	111.88	8	phosphoribosyl-ATP diphosphatase
Clocel_3919	-	-	-	-	-	-	570.88	9	phosphoribosyl-AMP cyclohydrolase
Clocel_3920	230.16	31	451.62	47	244.78	32	555.26	48	Imidazole glycerol phosphate synthase cyclase subunit
Clocel_3921	196.15	35	754.68	69	632.19	50	711.31	72	phosphoribosylformimino-5-aminoimidazole carboxamide ribotide isomerase
Clocel_3922	49.48	19	135.24	42	209.5	48	189.47	43	imidazole glycerol phosphate synthase, glutamine amidotransferase subunit
Clocel_3923	137.82	5	22.12	3	-	-	-	-	imidazoleglycerol-phosphate dehydratase
Clocel_3924	194.54	34	452.49	81	214.74	37	218.79	55	histidinol dehydrogenase
Clocel_3925	303.43	24	118.9	38	84.53	24	147.25	44	ATP phosphoribosyltransferase
Clocel_3926	186.11	17	201.46	24	77.42	10	187.25	16	histidyl-tRNA synthetase 2
Clocel_3927	191.43	31	226.01	21	222.27	30	135.87	15	methyl-accepting chemotaxis sensory transducer
Clocel_3933	-	-	-	-	-	-	23.65	6	amino acid adenylation domain-containing protein
Clocel_3934	27.23	6	-	-	-	-	-	-	hypothetical protein Clocel_3934
Clocel_3936	33.21	3	162.08	14	88.03	11	189.92	40	DNA topoisomerase III
Clocel_3937	-	-	33.81	2	-	-	-	-	AraC family transcriptional regulator
Clocel_3942	-	-	35.88	9	-	-	56.61	11	Beta-ketoacyl synthase
Clocel_3944	-	-	19.55	3	-	-	22.48	8	amino acid adenylation domain-containing protein
Clocel_3945	-	-	26.87	25	43.79	44	45.8	20	amino acid adenylation domain-containing protein
Clocel_3950	-	-	-	-	-	-	37.89	2	Resolvase domain
Clocel_3953	-	-	23.26	1	-	-	28.57	5	small GTP-binding protein
Clocel_4001	-	-	-	-	32.27	3	-	-	DNA-directed DNA polymerase
Clocel_4006	63.37	21	158.59	18	-	-	319.47	53	hypothetical protein Clocel_4006
Clocel_4007	34.37	7	-	-	-	-	-	-	DNA-cytosine methyltransferase
Clocel_4008	-	-	-	-	51.53	3	37.09	2	DNA-cytosine methyltransferase
Clocel_4010	18.89	1	-	-	-	-	-	-	hypothetical protein Clocel_4010
Clocel_4013	-	-	-	-	-	-	32.37	1	hypothetical protein Clocel_4013
Clocel_4018	-	-	116.11	33	36.4	3	155.73	33	hypothetical protein Clocel_4018
Clocel_4021	116.27	10	330.39	40	96.62	12	157.49	22	4-oxalocrotonate tautomerase
Clocel_4022	25.49	4	31.7	8	23.33	2	124.85	14	carbohydrate kinase
Clocel_4023	-	-	72	7	-	-	40.99	3	DNA repair ATPase
Clocel_4025	54.25	16	40.7	9	22.43	4	23.3	9	hypothetical protein Clocel_4025
Clocel_4026	39.91	6	44.88	11	44.49	16	38.94	6	hypothetical protein Clocel_4026
Clocel_4027	29.21	7	29.55	7	-	-	-	-	hypothetical protein Clocel_4027
Clocel_4030	136.01	8	-	-	-	-	-	-	methyl-accepting chemotaxis sensory transducer
Clocel_4033	30.71	5	39.97	5	-	-	-	-	CheA signal transduction histidine kinase
Clocel_4035	-	-	38.38	3	-	-	-	-	ABC transporter
Clocel_4036	350.55	46	115.4	33	50.66	6	253.64	41	ABC transporter
Clocel_4037	25.11	1	-	-	-	-	-	-	inner-membrane translocator
Clocel_4038	3118.55	204	2386.52	182	346.58	55	2955.47	228	hypothetical protein Clocel_4038
Clocel_4042	295.96	24	194.57	18	185.87	18	93.23	5	ornithine carbamoyltransferase
Clocel_4043	81.15	23	535.49	81	643.14	87	257.68	47	carbamoyl-phosphate synthase large subunit
Clocel_4044	-	-	31.83	12	-	-	-	-	carbamoyl-phosphate synthase small subunit
Clocel_4045	670.5	64	1014.74	101	359.26	65	116.16	15	arginine biosynthesis bifunctional protein ArgJ
Clocel_4046	163.51	12	325.4	32	84.39	6	56.66	6	N-acetyl-gamma-glutamyl-phosphate reductase
Clocel_4047	639.23	59	709.95	77	817.51	93	590.32	64	acetylornithine and succinylornithine aminotransferase
Clocel_4048	-	-	-	-	-	-	37.75	4	2-dehydropantoate 2-reductase
Clocel_4050	490.52	79	496.09	85	582.22	74	1400.68	188	ABC transporter
Clocel_4053	44.12	8	125.62	18	3156.9	290	365.05	65	LPXTG-motif cell wall anchor domain-containing protein
Clocel_4056	-	-	-	-	30.26	14	-	-	pyridoxamine 5'-phosphate oxidase-like FMN-binding protein
Clocel_4062	-	-	37.18	6	-	-	47.93	18	N-acetyltransferase GCN5
Clocel_4063	2649.1	174	1104.09	137	1862.1	111	1290.02	137	6-phospho-beta-glucosidase
Clocel_4065	2221.78	197	1563.06	166	818.59	83	2039.82	198	ABC transporter
Clocel_4066	-	-	-	-	-	-	41.5	5	two component transcriptional regulator, AraC family
Clocel_4067	-	-	-	-	-	-	2890.92	217	extracellular solute-binding protein
Clocel_4068	-	-	-	-	-	-	31.34	1	binding-protein-dependent transport system inner membrane protein
Clocel_4071	957.47	109	658.21	103	716.6	109	768.23	143	peptidoglycan glycosyltransferase
Clocel_4074	579.81	75	80.2	16	77.22	5	-	-	hypothetical protein Clocel_4074
Clocel_4076	34.35	13	129.18	27	76.19	5	356.76	55	ABC transporter
Clocel_4078	-	-	72.28	22	-	-	408.34	58	extracellular solute-binding protein
Clocel_4083	71.76	2	54.05	2	720.6	84	138.66	25	glycoside hydrolase family 2
Clocel_4084	27.41	3	57.35	4	-	-	43.13	8	alpha amylase
Clocel_4086	32.59	8	-	-	-	-	-	-	transcriptional regulator, LacI family
Clocel_4087	62.76	9	261.67	44	650.95	65	708.56	72	aldose 1-epimerase
Clocel_4088	-	-	-	-	356.36	68	452.51	43	galactose-1-phosphate uridylyltransferase
Clocel_4089	73.41	3	79.82	19	1198.6	107	820.79	66	UDP-glucose 4-epimerase
Clocel_4090	33.96	19	93.93	7	1120.68	97	517.38	50	galactokinase
Clocel_4091	25.06	2	-	-	-	-	-	-	polysaccharide deacetylase
Clocel_4092	36.22	5	-	-	38.8	3	-	-	hypothetical protein Clocel_4092
Clocel_4095	63.06	3	-	-	-	-	-	-	hypothetical protein Clocel_4095
Clocel_4097	429.04	72	975.22	106	438.35	74	297.83	46	hydrogenase, Fe-only
Clocel_4099	117.52	17	48.24	23	73.14	14	52.21	20	ABC transporter
Clocel_4100	39.2	11	137.4	21	250.89	24	216.25	22	ABC transporter
Clocel_4101	32.48	3	-	-	-	-	-	-	inner-membrane translocator
Clocel_4103	1679.72	174	4378.79	393	4173.74	267	3951.27	350	extracellular ligand-binding receptor
Clocel_4109	128.94	13	488.14	40	635.69	28	200.88	19	Ig domain-containing protein
Clocel_4111	66.27	8	110.17	21	137.62	15	119.73	30	peptidase S8 and S53 subtilisin kexin sedolisin
Clocel_4112	-	-	-	-	47.34	4	-	-	peptidase S8 and S53 subtilisin kexin sedolisin
Clocel_4113	-	-	45.22	5	-	-	30.76	3	peptidase S8 and S53 subtilisin kexin sedolisin
Clocel_4114	3392.63	235	1022.34	80	744.34	69	1084.35	98	O-acetylhomoserine/O-acetylserine sulfhydrylase
Clocel_4115	-	-	-	-	-	-	32.88	10	tRNA (5-methylaminomethyl-2-thiouridylate)-methyltransferase
Clocel_4116	30.36	3	-	-	27.87	2	171.42	18	exodeoxyribonuclease III Xth
Clocel_4119	391.4	54	138.84	22	476.48	60	263.02	62	Dockerin type 1
Clocel_4120	381.15	44	202.42	35	104.81	22	204.55	35	hypothetical protein Clocel_4120
Clocel_4122	490.97	64	342.99	52	44.88	10	88.24	39	radical SAM protein
Clocel_4124	-	-	-	-	198.9	12	-	-	mannan endo-1,4-beta-mannosidase
Clocel_4125	21.1	1	-	-	-	-	-	-	hypothetical protein Clocel_4125
Clocel_4130	-	-	-	-	29.69	6	-	-	hypothetical protein Clocel_4130
Clocel_4131	-	-	-	-	91.26	6	93.26	6	ABC transporter
Clocel_4132	32.2	2	-	-	-	-	33.3	6	transcriptional regulator, TetR family
Clocel_4134	50.89	5	234.96	29	113.04	14	226.95	33	acetyl-CoA carboxylase, carboxyl transferase subunit alpha
Clocel_4135	96.62	12	308.87	28	257.39	22	365.72	27	acetyl-CoA carboxylase, carboxyl transferase subunit beta
Clocel_4136	78.25	24	460.74	53	624.16	53	485.2	75	acetyl-CoA carboxylase, biotin carboxylase
Clocel_4137	-	-	-	-	-	-	32.23	4	beta-hydroxyacyl-(acyl-carrier-protein) dehydratase FabZ
Clocel_4138	111.35	17	42.51	9	127.95	30	85.11	15	acetyl-CoA carboxylase, biotin carboxyl carrier protein
Clocel_4139	749.44	70	554.04	75	537.02	82	715.05	104	3-oxoacyl-(acyl-carrier-protein) synthase 2
Clocel_4140	612.88	75	600.42	99	449.25	73	1086.63	110	3-oxoacyl-(acyl-carrier-protein) reductase
Clocel_4141	64.75	12	199.81	53	159.2	32	484.99	64	malonyl CoA-acyl carrier protein transacylase
Clocel_4142	395.71	56	264.67	50	312.57	68	275.8	83	enoyl-(acyl-carrier-protein) reductase II
Clocel_4143	134.82	11	528.14	49	55.88	5	431.27	32	phosphopantetheine-binding protein
Clocel_4144	92.45	6	554.02	55	278.28	42	716.64	79	3-oxoacyl-(acyl-carrier-protein) synthase III
Clocel_4145	215.73	17	474.12	29	340.19	19	751.94	45	regulatory protein MarR
Clocel_4146	-	-	34.21	3	-	-	44.73	3	biotin--acetyl-CoA-carboxylase ligase
Clocel_4147	1942.77	99	442.7	54	124.32	34	468.14	62	2-nitropropane dioxygenase
Clocel_4148	38.98	6	129.17	5	93.81	3	80.64	10	nitroreductase
Clocel_4152	33.25	5	-	-	98.12	12	31.97	7	putative sulfonate/nitrate transport system substrate-binding protein
Clocel_4153	760.32	69	210.98	48	160.01	25	171.38	57	rubrerythrin
Clocel_4154	163.6	32	149.65	40	80.67	19	124.86	43	desulfoferrodoxin
Clocel_4157	18.61	5	-	-	-	-	-	-	transcriptional regulator, LuxR family
Clocel_4160	286.7	25	376.66	49	400.79	25	509.17	48	hypothetical protein Clocel_4160
Clocel_4161	28.83	4	-	-	27.68	3	-	-	alpha/beta hydrolase
Clocel_4162	261.33	17	275.9	28	205.81	12	207.51	24	beta-ketoacyl-ACP synthase
Clocel_4163	408.93	83	920.98	110	1067.26	86	968.37	116	phenylacetate--CoA ligase
Clocel_4164	1596.58	122	1389.06	142	635.46	99	1918.07	197	methyl-accepting chemotaxis sensory transducer
Clocel_4166	-	-	-	-	31.92	1	-	-	ABC transporter
Clocel_4172	-	-	-	-	-	-	65.9	3	hypothetical protein Clocel_4172
Clocel_4173	36.34	18	91.17	17	99.87	23	247.53	31	acetolactate synthase small subunit
Clocel_4174	2217.72	128	232.75	35	206.14	44	576.28	71	acetolactate synthase large subunit
Clocel_4178	-	-	-	-	-	-	18.98	5	two component transcriptional regulator, winged helix family
Clocel_4179	-	-	-	-	74.19	7	191.86	11	methyl-accepting chemotaxis sensory transducer
Clocel_4181	-	-	37.46	4	-	-	-	-	acyl-CoA reductase
Clocel_4182	37.12	1	-	-	-	-	-	-	acyl-protein synthetase, LuxE
Clocel_4183	25.34	2	65.87	18	56.08	7	61.27	14	Pyruvate/ketoisovalerate oxidoreductase, catalytic domain
[truncated: 100 more rows]
